# Supplementary material for: Light-microscopy-based connectomic reconstruction of mammalian brain tissue
Source: Nature. 2025 May 7;642(8067):398–410. doi: 10.1038/s41586-025-08985-1 (PMC12158774; doi:10.1038/s41586-025-08985-1)
Supplement: Supplementary file 3 — Source Data for Supplementary Figures. [file 41586_2025_8985_MOESM3_ESM.xlsx]

## Sheet: SF 1a
	ExF with variation of BIS concentration
BIS concentration [%]	Replicate 1	Replicate 2	Mean
0.0025	4
0.0015	4
0.001	4	4	4
0.00075	4.33	4.58	4.455
0.0005	5.25	5	5.125
0.00025	6.1	6.25	6.175
0.0001	8.3	7.9	8.1
5e-05	13.3
Remark APS/TEMED: 0.05%

## Sheet: SF 1b
	Replicate 1	Replicate 2	Replicate 3	Replicate 4	Mean	s.d.
Gel ID	ExF
#1	4.8	4.9			4.85
#2	5	5			5
#3	4.3	4.5			4.4
#4	4.6	4.8			4.7
#5	4.2	4.4	4.4		4.33333	0.11547
#6	4.3	4.4	4.3	4.3	4.325	0.05
#7	4.2	4.1	4.4	4.4	4.275	0.15
#8	3.7	3.9	4.2	4.1	3.975	0.221736
#9	4.4	4.6	4.6		4.53333	0.11547
#10	4.3	4.2	4.6	4.6	4.425	0.206155
#11	4.6	4.4	4.8		4.6	0.2
#12	4.4	4.4	4.5	4.6	4.475	0.0957427
#13	4.4	4.5	4.8		4.56667	0.208167
#14	4.3	4.2	5	5	4.625	0.434933
#15	5.6	5.3			5.45
Remark: hydrogel compositions according to Supplementary Table 8.

## Sheet: SF 1c
	ExF
	0.05% APS/TEMED					0.15% APS/TEMED
gel ID	Replicate 1	Replicate 2	Replicate 3	Mean	s.d.	Replicate 1	Replicate 2	Replicate 3	Mean	s.d.
#14	4.4	4.6	3.9	4.3	0.360555	4	4	4.7	4.23333	0.404145
#8	3.3	4	3.3	3.53333	0.404145	3.3	3.3	4.2	3.6	0.519615
#10	3.9	4.3	3.5	3.9	0.4	3.3	3.6	4.4	3.76667	0.568624
#11	4.4	4.3	3.6	4.1	0.43589	5.6	3.8	4.7	4.7	0.9
#7	3.6	4.3	3.3	3.73333	0.51316	3.5	3.5	4.4	3.8	0.519615
#13	4.1	4.3	4	4.13333	0.152753	4	4.8		4.4

## Sheet: SF 1d
	ExF
BIS_conc. (%)	Replicate 1	Replicate 2	Mean
0.05	5.27	5.4	5.335
0.075	4.72	4.55	4.635
0.1	4.16	4.28	4.22
0.15	3.61	3.72	3.665
0.2	3.33	3.44	3.385

## Sheet: SF 1e
	ExF
Hydrogel ID	#11				Mean	s.d.	#13				Mean	s.d.	#7				Mean	s.d.	#14				Mean	s.d.	#8				Mean	s.d.	#10				Mean	s.d.
	Replicate 1	Replicate 2	Replicate 3	Replicate 4			Replicate 1	Replicate 2	Replicate 3	Replicate 4			Replicate 1	Replicate 2	Replicate 3	Replicate 4			Replicate 1	Replicate 2	Replicate 3	Replicate 4			Replicate 1	Replicate 2	Replicate 3	Replicate 4			Replicate 1	Replicate 2	Replicate 3	Replicate 4
1st hydrogel	5.6	3.8	4.7		4.7	0.9	4	4.8			4.4		3.5	3.5	4.4		3.8	0.519615	4	4	4.7		4.23333	0.404145	3.3	3.3	4.2		3.6	0.519615	3.3	3.6	4.4		3.76667	0.568624
Final hydrogel	13.6	14.6	14.8	14.1	14.275	0.537742	16.8	13.4	15.5	14	14.925	1.53052	8.4	8.4	9.2	8.6	8.65	0.378594	12.7	12.7	14.7	11.8	12.975	1.22577	7.1	6.7	7	7.1	6.975	0.189297	7.9	7.5	8.8	8.6	8.2	0.60553

## Sheet: Sf 1f
	ExF
Hydrogel ID	#11			Mean	s.d.	#13				Mean	s.d.	#7				Mean	s.d.	#14				Mean	s.d.	#1				Mean	s.d.
	Replicate 1	Replicate 2	Replicate 3			Replicate 1	Replicate 2	Replicate 3	Replicate 4			Replicate 1	Replicate 2	Replicate 3	Replicate 4			Replicate 1	Replicate 2	Replicate 3	Replicate 4			Replicate 1	Replicate 2	Replicate 3	Replicate 4
1st Hydrogel	4.7
Final hydrogel	12.3479	16.5317	12.2873	13.7223	2.43318	13.8719	13.3842	17.8868	17.1212	15.566	2.26828	13.6425	11.7276	17.7363	15.7371	14.7109	2.59792	13.1882	14.6977	15.9058	17.2743	15.2665	1.74001	7.68998	7.98678	7.8975	7.5628	7.78426	0.193022

## Sheet: SF 1g
	ExF frist hydrogel	ExF first hydrogel after monomer incubation	Final ExF
	4.8	3.12	6.24
	4.5	2.92	5.85
	4.6	2.99	5.98
	4.8	3.12	6.72
Mean	4.675	3.0375	6.1975
s.d.	0.15	0.0994569	0.38422

## Sheet: SF 4a
	Brain weight (g)
	Replicate 1	Replicate 2	Replicate 3	Replicate 4	Replicate 5	Replicate 6	Mean	s.d.
0% AA	0.314	0.388	0.378	0.338			0.3545	0.0345784
5% AA	0.2988	0.342	0.315	0.312			0.31695	0.0181221
10% AA	0.2845	0.361	0.328	0.312			0.321375	0.0319462
12.5% AA	0.303	0.328	0.328	0.29			0.31225	0.0189451
15% AA	0.325	0.308	0.292	0.3	0.289	0.32	0.305667	0.014706
20% AA	0.304	0.28	0.311				0.298333	0.0162583

## Sheet: SF 4b
	Lateral extent (mm)
	Replicate 1	Replicate 2	Replicate 3	Replicate 4	Replicate 5	Replicate 6	Mean	s.d.
0% AA	10.06	10.69	10.28	9.9			10.2325	0.342479
5% AA	10.2	10.44	10.03	9.96			10.1575	0.2136
10% AA	10.02	9.95	10.1	9.85			9.98	0.106145
12.5% AA	9.88	9.73	10.17	9.85			9.9075	0.186615
15% AA	10.17	9.9	10.03	9.87	10	9.94	9.985	0.108582
20% AA	9.8	9.89	10.08				9.92333	0.142945

## Sheet: SF 4c
	Ventral/Dorsal Extent (mm)
	Replicate 1	Replicate 2	Replicate 3	Replicate 4	Replicate 5	Replicate 6	Mean	s.d.
0% AA	7.78	8.94	8.5	8.44			8.415	0.478435
5% AA	8.1	8.55	8.61	8.38			8.41	0.228473
10% AA	7.73	8.53	8.61	8.34			8.3025	0.39811
12.5% AA	8.48	8.53	8.04	8.44			8.3725	0.224704
15% AA	7.9	8.22	8.51	8.66	8.34	8.24	8.31167	0.262482
20% AA	8.44	8.35	8.7				8.49667	0.181751

[truncated: 16 more sheets: SF 4f, Sf 10a, SF 10b, SF 10c, SF 10d, SF 17a, ED. 17b_blue datapoints, ED. 17b_all datapoints, ED. 17c, SF 21a, SF 21b,c,d, SF 21e,g,h, SF 21f,i,j, SF 21k,l, SF 21m, SF 22a,b]
