# Supplementary material for: Light-microscopy-based connectomic reconstruction of mammalian brain tissue
Source: Nature. 2025 May 7;642(8067):398–410. doi: 10.1038/s41586-025-08985-1 (PMC12158774; doi:10.1038/s41586-025-08985-1)
Supplement: Supplementary file 8 — Source Data Fig. 1 [file 41586_2025_8985_MOESM8_ESM.xlsx]

## Sheet: Fig. 1c
Line profile			Violin plot		Line profile			Violin plot
DP-PSD			DP-PSD		DP-DP			DP-DP
r (nm)	y (grey value)		Individual distance mesurements (nm)		r (nm)	y (grey value)		Individual distance mesurements (nm)
0	187.688		141.744		0	218.666		91.4884
9.75032	184.721		133.089		9.74337	217.026		90.3417
19.5007	168.601		142.718		19.4868	254.861		77.9903
29.2516	201.278		138.157		29.2308	463.722		76.0175
39.0019	353.755		103.747		38.9741	574.155		72.4462
48.7523	650.845		118.941		48.7175	461.733		113.856
58.5026	708.59		123.35		58.4609	302.453		96.1864
68.2529	411.556		131.328		68.2049	229.2		131.026
78.0032	234.427		125.528		77.9483	183.515		60.0074
87.7542	199.5		124		87.6917	179.12		84.8632
97.5045	175.031		143.524		97.435	211.675		81.3589
107.255	171.564		126.502		107.179	271.075		67.0907
117.005	177.926		120.034		116.922	395.173		76.1834
126.755	187.414		130.985		126.666	425.614		90.2457
136.506	184.636		124.348		136.409	324.314		96.2792
146.257	192.833		126.697		146.153	252.834		129.361
156.007	263.975		117.337		155.897	215.481		74.3536
165.757	284.91		118.79		165.64	230.447		83.5587
175.508	368.208		133.785		175.383	239.956		86.2599
185.258	511.559		124.888		185.127	248.987		112.183
195.008	456.255		141.351		194.871	325.398		81.41
204.759	418.644		138.745		204.614	571.421		79.7839
214.51	322.423		146.06		214.357	742.989		91.4721
224.26	253.879		158.943		224.101	577.823		62.8097
234.01	255.428		106.507		233.845	289.066		98.3072
243.761	230.703		133.182		243.588	216.365		74.8676
253.512	211.461		111.35		253.332	202.762		88.0034
263.262	204		131.653		263.076	187.45		78.3428
			129.337		272.819	217.517		83.0671
			124.781					109.847
			139.21					69.7317
			117.484					93.6586
			138.442					95.506
			113.026					66.893
			136.885					68.6706
			143.196					111.383
			150.187					92.3391
			145.726					93.3975
			148.887					65.9461
			149.012					107.228
			139.007					68.7329
			131.351					73.4264
			162.986					100.102
			136.682					84.3481
			124.212					106.566
			111.055					88.8456
			133.321					4.88155
			127.412					105.067
			133.781					107.751
			126.882					95.131
			143.259					155.234
			145.272					112.302
			151.075					114.321
			110.079					90.685
			105.933					123.086
			115.733					70.5401
			118.955					65.6065
			157.581					93.8985
			151.328					88.8456
			146.591					114.742
			130.056					93.0381
			167.866					101.608
			170.641					92.942
			172.526					124
			123.581					114.898
			133.372					111.316
			166.144					94.8803
			162.714					3.25432
			156.324					105.955
			158.819					102.189
			173.295					128.877
			184.161					116.877
			138.569					85.1477
			149.855					109.835
			144.636					121.299
			90.2614					155.437
			108.999					71.3739
			136.994					69.9547
			138.439					92.0078
			133.826					97.7301
			146.904					105.611
			141.039					86.3012
			148.592					116.233
			129.27					109.91
			135.844					85.6882
			111.983					79.1372
			141.464					122.741
			147.521					109.796
			149.378					121.12
			139.719					164.467
			139.499					92.661
			144.746					76.1447
			138.071					79.9516
			118.584					113.503
			122.058					88.7616
			122.511					93.8508
			141.892					118.159
			138.807					93.2618
			131.671					118.795
			109.693					100.101
			116.767					88.8861
			131.475					84.8636
			118.564					107.996
			114.535					123.837
			123.519					145.631
			151.338					55.6582
			139.454					138.572
			128.301					123.476
			154.39					83.1745
			151.811					66.6202
			131.895					82.9594
			143.72					93.8429
			132.078					113.522
			120.931					114.437
			125.792					117.924
			120.238					101.278
			117.016					108.62
			127.495					90.094
			158.273					79.9516
			149.203					129.453
			167.439					83.5781
			136.038					68.1919
			129.094					65.8959
			127.879					103.339
			136.577					96.2138
			145.119					79.4366
			148.584					104.247
			123.229					91.3437
			129.655					105.767
			123.41					87.4942
			146.509					79.3869
			118.736					108.786
			147.189					90.5557
			149.343					115.248
			136.879					107.005
			147.295					111.215
			136.274					1.62698
			147.093					141.525
			136.028					71.6252
			144.022					1.22031
			166.53					90.2124
			153.64					97.3271
			130.426					134.805
			126.684					118.3
			122.587					0.813939
			147.546					87.4471
			153.836					184.057
			143.652					1.62669
			149.125					157.416
			166.65					116.208
			159.162					68.666
			127.531					155.835
			162.756					153.024
			160.525					93.3698
			132.613					147.188
			158.765					137.488
			158.749					152.48
			157.322					123.714
			151.516					136.299
			156.42					111.743
			151.395					135.761
			152.949					75.1681
			150.634					68.5116
			166.975					72.2771
			167.352					114.846
			158.574					79.461
			142.938					86.8096
			133.782					89.2832
			124.456					120.941
			204.22					94.9625
			178.862					128.387
			155.032					73.9976
			154.713					76.5132
			139.912					84.1264
			156.098					110.807
			163.526					94.9808
			122.345					98.5997
			134.631					99.372
			141.679					81.4599
			130.263					108.854
			146.576					104.833
			134.715					2.7287
			137.536					105.4
			140.455					78.859
			150.38					80.8359
			141.543					95.5435
			120.592					107.367
			143.259					98.7473
			130.264					100.11
			132.832					91.4828
			130.724					117.41
			132.813					91.2954
			133.871					81.7974
			214.108					92.6956
			193.472					127.964
			159.463					92.3898
			131.321					89.9148
			132.675					120.448
			127.233					172.387
			114.714					127.391
			103.045					83.1247
			101.829					103.23
			133.467					102.775
			130.973					96.1262
			126.407					82.6666
			136.913					100.755
			140.402					101.105
			127.051					107.575
			127.807					144.187
			141.286					187.729
			119.445					147.671
			117.813					179.216
			117.371					136.568
			136.694					107.07
			154.008					100.185
			133.095					63.2892
			102.919					100.465
			112.72					1.62728
			129.67					99.1762
			142.656					77.7369
			123.111					107.782
			141.568					135.74
			123.151					116.09
			111.853					111.523
			114.491					63.54
			127.065					86.4799
			136.714					70.4928
			147.612					134.842
			131.797					137.457
			132.968					126.913
			114.885					92.2863
			124.496					110.16
			126.45					112.97
			107.967					108.738
			181.118					70.8412
			163.722					126.071
			121.668					83.1695
			124.864					1.72578
			96.8901					100.155
			164.819					105.287
			151.913					114.397
			146.482					134.611
			133.662					68.5889
			134.257					113.021
			127.995					133.876
			138.524					114.047
			130.928					78.1678
			141.718					79.7433
			139.404					75.3438
			119.945					124.304
			129.077					112.507
			132.979					75.1855
			119.672					99.8645
			105.973					80.5868
			108.674					50.9764
			113.489					122.129
			126.871					51.3837
			129.445					112.355
			156.717					134.054
			155.912					90.3729
			144.658					119.322
			138.391					96.0115
			108.065					50.5446
			126.42					110.474
			115.402					97.8992
			102.579					90.3114
			150.964					66.3024
			146.125					65.4092
			148.663					54.5495
			157.95					118.017
			144.806					96.1495
			136.538					100.893
			126.61					110.94
			143.316					138.388
			148.54					122.67
			139.884					52.7988
			106.279					137.614
			121.104					153.24
			128.892					118.377
			107.591					92.075
			135.935					81.9065
			133.519					88.1671
			145.423					100.896
			137.739					127.778
			145.249					81.8611
			159.415					81.1563
			141.688					105.009
			147.577					136.806
			130.814					68.7508
			125.712					81.4862
			114.868					98.4543
			148.085					92.4922
			151.81					101.748
			144.846					91.8989
			135.852					45.034
			134.655					84.0871
			134.205					94.0895
			122.156					94.3346
			136.868					141.402
			150.776					89.155
			119.421					106.761
			129.999					100.925
			110.427					72.6525
			123.125					76.9811
			138.176					86.386
			124.156					107.2
			125.783					104.219
			128.929					63.218
			124.901					128.168
			125.535					142.635
			140.336					79.3459
			125.068					61.1451
			155.77					78.3633
			171.08					93.2149
			139.762					66.0945
			145.549					62.1482
			134.581					65.145
			139.508					111.637
			135.909					97.3645
			140.83					138.385
			123.124					114.489
			129.079					92.4445
			136.569					101.187
			124.044					109.486
			153.491					112.352
			155.364					117.335
			151.245					83.406
			118.747					77.9639
			125.849					83.0958
			129.312					65.8786
			136.659					90.7355
			123.016					86.1528
			132.532					62.7685
			131.937					73.161
			148.618					83.0888
			145.776					47.7482
			139.788					102.015
			144.224					133.303
			116.066					103.568
			125.449					76.5152
			117.308					94.8214
			122.476					93.9089
			134.198					87.0579
			130.231					138.436
			103.148					114.935
			110.476					96.9213
			111.998					89.5329
			127.852					70.1581
			115.202					67.8344
			93.8444					74.623
			112.97					80.3258
			115.29					106.208
			102.272					72.7893
			125.235					71.3226
			133.748					119.36
			136.703					100.26
			128.78					117.188
			135.009					105.544
			136.588					74.9401
			137.034					3.63882
			150.697					126.695
			127.868					110.54
			128.195					112.544
			105.76					86.8139
			124.868					131.223
			132.588					95.7386
			134.16					88.8057
			146.582					111.5
			136.213					63.8302
			121.656					113.478
			122.177					104.789
			130.45					94.0779
			118.844					82.5122
			112.841					78.8845
			126.251					88.2661
			116.289					95.8857
			126.685					87.7296
			127.324					116.474
			174.899					94.6252
			153.544					90.4607
			159.703					106.294
			164.266					93.5694
			166.572					69.2453
			187.842					99.9353
			184.66					89.1116
			180.28					91.6424
			188.501					86.6772
			133.601					126.932
			143.9					109.74
			140.881					157.097
			152.262					110.445
			139.788					85.6671
			123.342					119.693
			146.519					101.029
			150.755					112.506
			129.062					90.7967
			128.521					90.7967
			109.236					116.7
			138.241					107.039
			143.145					109.486
			138.968					85.9397
			151.412					136.117
			136.862					148.461
			137.267					112.84
			130.615					109.708
			138.717					89.312
			143.03					73.7493
			134.455					100.143
			120.232					75.4965
			129.799					128.406
			143.946					172.401
			144.503					106.328
			164.278					89.8065
			173.911					109.434
			136.641					118.244
			122.279					126.259
			125.152					77.913
			140.948					112.844
			139.974					145.086
			134.339					135.008
			121.572					88.1929
			138.691					80.0619
			132.183					100.408
			159.649					106.677
			133.331					95.9706
			124.861					138.546
			137.16					129.363
			154.109					114.735
			127.479					163.998
			124.237					148.346
			142.161					111.846
			148.585					73.6688
			131.231					93.7302
			141.03					89.9534
			150.122					103.139
			130.188					121.173
			140.083					109.063
			123.955					78.9256
			131.227					65.1638
			137.687					96.1217
			149.029					99.3044
			143.977					73.7149
			141.78					74.6683
			137.367					106.075
			131.982					1.2203
			156.284					99.8299
			148.55					102.017
			163.606					104.349
			139.688					96.0559
			148.604					97.8149
			131.386					94.2483
			171.141					66.6157
			156.996					108.039
			143.979					75.5358
			126.926					82.6527
			104.891					122.596
			114.474					108.635
			112.63					59.9938
			108.265					116.089
			115.589					114.481
			107.971					88.073
			118.133					106.771
			106.489					94.4265
			103.191					85.7346
			139.745					98.7166
			152.809					91.1887
			131.363					76.0222
			160.003					78.1853
			144.231					3.85894
			154.762					136.771
			154.265					82.1311
			148.389					89.8432
			140.927					71.4805
			160.508					99.8922
			171.797					105.597
			157.842					57.3673
			156.022					105.97
			168.872					55.5071
			181.111					101.572
			174.222					98.5051
			160.757					113.495
			152.182					98.49
			177.88					93.4868
			165.287					88.47
			164.908					2.72868
			108.895					127.672
			116.224					144.492
			134.964					113.652
			119.633					126.935
			124.693					94.1218
			127.364					91.7504
			164.162					83.2595
			161.436					85.8577
			150.673					92.106
			154.312					115.64
			191.694					96.8894
			188.655					105.563
			163.518					97.8986
			192.791					74.9252
			148.392					101.887
			147.521					97.7903
			157.161					101.432
			153.855					130.584
			144.163					83.4301
			145.11					119.443
			130.447					75.8468
			146.851					69.2223
			165.393					81.37
			175.07					60.5306
			144.481					69.0848
			111.805					80.8722
			121.444					114.481
			137.01					114.54
			156.538					96.8759
			122.807					73.0733
			132.936					117.555
			144.566					139.217
			150.199					95.4806
			158.209					105.78
			182.735					119.885
			148.408					73.296
			138.342					71.7566
			118.726					59.8447
			136.028					128.966
			152.075					131.363
			154.789					87.6211
			139.385					131.48
			127.124					86.9847
			136.98					55.2921
			144.531					96.4928
			142.232					65.5891
			169.43					119.665
			167.61					149.197
			154.008					85.6824
			143.551					71.8427
			134.252					84.1568
			145.714					76.5978
			182.205					102.883
			174.585
			150.172				Mean	97.1541
			126.647				s.d.	27.7608
			127.473
			139.784
			144.086
			155.774
			143.465
			129.561
			117.39
			129.774
			154.7
			176.443
			164.05
			163.704
			152.842
			135.335
			137.184
			110.323
			127.788
			142.127
			128.941
			150.865
			142.561
			154.37
			135.647
			121.694
			153.1
			141.061
			175.351
			120.676
			126.331
			128.167
			125.393
			145.456
			143.129
			152.712
			138.247
			137.489
			125.594
			134.987
			149.244
			149.7
			127.714
			150.081
			147.715
			142.898
			140.526
			142.206
			144.469
			125.808
			116.15
			120.78
			132.706
			127.287
			142.818
			144.195
			145.938
			167.567
			132.944
			113.815
			114.445
			141.104
			151.747
			128.126
			118.52
			137.41
			151.804
			152.614
			135.233
			124.701
			156.218
			180.189
			152.845
			139.506
			161.822
			164.622
			122.745
			129.836
			167.436
			183.065
			191.39
			117.907
			131.392
			165.156
			167.271
			177.144
			147.845
			165.79
			170.292
			205.173
			187.113
			168.041
			159.168
			154.801
			151.603
			163.512
			134.66
			136.347
			160.003
			165.202
			174.194
			181.335
			117.556
			109.013
			111.07
			134.765
			141.813
			152.635
			157.495
			164.678
			169.134
			164.275
			99.3781
			119.406
			107.144
			141.188
			105.35
			119.044
			117.832
			174.67
			164.879
			157.33
			144.646
			122.714
			117.783
			113.665
			129.192
			132.796
			170.427
			139.833
			132.695
			130.179
			142.984
			147.977
			132.751
			138.179
			134.716
			139.217
			151.67
			150.167
			108.77
			136.988
			132.173
			147.035
			126.278
			132.144
			152.806
			143.923
			116.429
			150.405
			157.188
			158.48
			147.724
			157.002
			151.067
			155.112
			147.741
			148.333
			172.305
			137.446
			134.3
			163.456
			143.744
			160.474
			173.686
			146.059
			136.161
			168.202
			118.244
			108.927
			134.838
			125.724
			157.868
			131.538
			120.105
			141.191
			139.854
			119.876
			118.612
			102.427
			102.52
			116.527
			111.836
			132.677
			109.76
			107.659
			104.263
			150.943
			143.019
			142.053
			148.897
		Mean	139.14
		s.d.	18.7323

## Sheet: Fig. 1d
	Distance (µm)
	0.099226
	0.113484
	0.100516
	0.110774
	0.087871
	0.094
	0.068452
	0.080258
	0.097226
	0.099806
	0.108323
	0.089935
	0.099677
	0.077806
	0.102581
	0.090194
	0.068452
	0.092387
	0.070903
	0.092516
	0.08271
	0.078129
	0.090258
	0.083935
	0.099935
	0.094968
	0.087548
	0.075032
	0.077226
	0.078452
	0.094839
	0.076323
Mean	0.0894919
s.d.	0.0121382
