# Supplementary material for: Light-microscopy-based connectomic reconstruction of mammalian brain tissue
Source: Nature. 2025 May 7;642(8067):398–410. doi: 10.1038/s41586-025-08985-1 (PMC12158774; doi:10.1038/s41586-025-08985-1)
Supplement: Supplementary file 9 — Source Data Fig. 2 [file 41586_2025_8985_MOESM9_ESM.xlsx]

## Sheet: Fig. 2g
Base segmentation		Agglomeration		Proofreading
	lower threshold: 10.000 voxels		lower threshold: 10.000 voxels		lower threshold: 10.000 voxels
Segment ID	Volume (voxels/10^3)	Segment ID	Volume (voxels/10^3)	Segment ID	Volume (voxels/10^3)
15	294.952	4	657.902	3	1132.15
44	225.891	10	131.612	82	105.457
45	30.584	36	99.606	92	142.208
59	15.698	88	176.657	94	100.419
68	14.47	112	998.618	101	555.28
79	231.056	372608	920.416	99457	1129.61
98	197.134	5505	151.608	64770	98.426
116	49.645	118657	443.944	351235	49.673
99584	362.021	111105	123.906	204931	132.598
313728	629.465	16258	1692.25	312838	83.232
415232	19.627	355970	91.248	366726	192.836
178048	56.229	229763	93.622	358662	296.646
264321	115.075	361347	900.478	11271	112.783
415233	227.155	312963	187.393	328967	149.947
361474	17.854	19075	670.86	75527	27.853
53122	202.033	22147	34.755	71177	90.195
367490	257.458	124035	24.814	334345	14.094
253442	55.509	45187	189.393	129418	51.254
29570	221.952	420612	36.783	38155	59.088
199555	557.658	54021	139.799	415243	43.224
231940	59.85	253829	364.811	280460	343.32
350596	113.218	235399	2016.57	210318	70.802
44164	69.482	11912	2266.52	194190	494.669
253445	36.565	264328	152.015	420624	103.158
355973	1154.84	338312	206.2	55700	80.562
410118	54.527	29192	729.927	323604	161.451
37766	251.354	307465	279.349	291860	152.154
415239	10.785	420618	108.563	372117	309.092
291207	17.938	97546	117.655	28181	4418.71
145671	110.641	264587	1286.37	312854	78.021
199689	22.361	43147	87.694	64790	125.037
124041	11.021	415244	36.906	372119	118.473
27273	458.878	239757	828.003	124312	654.21
291209	15.014	226573	1352.37	318233	349.568
70155	103.79	162061	129.164	246042	100.956
151052	462.753	192142	190.677	37786	188.839
210316	10.479	163086	77.249	334363	81.342
275085	62.994	228878	938.395	258843	35.366
21646	105.116	11279	28.013	328989	149.424
43406	374.143	17551	213.544	296606	48.28
275087	96.778	102543	111.636	388255	84.029
250128	226.399	37775	84.622	309151	170.249
318225	24.136	156431	4418.08	377888	222.75
118674	62.508	156687	159.421	27041	102.509
326418	1028.7	420623	104.059	409891	51.528
21651	207.522	179727	341.108	280483	617.267
167188	37.044	243856	1673.92	37795	80.229
64788	70.294	264337	358.277	140579	14.239
269717	492.105	108433	235.939	91683	1079.95
59413	149.891	100242	87.873	10788	12.295
194197	57.545	188818	115.476	133028	207.732
339734	115.232	382867	63.624	347684	69.148
275095	38.223	244627	51.881	27173	26.797
129943	23.704	312852	87.568	308261	94.167
80919	33.562	250132	260.166	10918	50.429
215705	38.314	70164	180.403	282918	65.108
109721	231.396	140308	218.229	339750	231.811
291225	18.209	260372	546.935	242726	151.552
161818	77.079	258837	140.888	116264	1214.03
280477	57.168	145685	28.859	196520	903.478
118685	32.644	97173	208.857	113323	323.038
102557	79.014	188822	103.086	32427	294.123
253469	23.15	124054	85.808	329004	20.327
189213	39.593	16279	162.129	383405	656.813
146845	140.885	67863	280.989	132528	186.864
5406	61.145	102935	230.624	37808	15.167
70174	48.919	218647	314.065	61488	172.682
43166	40.504	27031	193.613	80944	23.78
372126	35.627	188824	73.186	37809	41.264
75551	71.259	235417	551.419	80946	107.92
409888	85.228	124057	89.616	393651	14.451
18208	214.512	361370	133.854	345139	85.898
366752	16.988	156442	144.346	420661	34.629
318240	177.19	27034	10.686	86326	95.89
244256	179.432	307354	55.783	32438	117.918
64801	11.103	242715	28.905	86584	51.602
153762	153.409	345244	84.15	37816	192.069
366754	26.757	243484	140.627	334395	187.915
269730	10.488	183837	148.851	351549	247.241
110498	1254.09	204957	694.092	221117	32.874
307490	15.477	33950	271.815	345150	57.031
16293	20.718	328990	558.064	210366	80.142
345125	10.425	80927	191.391	350527	147.164
116517	954.459	163743	830.504	38336	179.393
37797	12.373	307488	210.974	10817	96.152
319014	73.952	21665	117.222	320961	145.81
226598	152.186	59425	21.875	102466	137.604
30375	94.885	194209	236.712	366659	155.271
204968	20.571	177953	77.407	420675	144.326
334377	27.36	266274	510.475	345157	81.358
108329	322.94	345123	183.112	388293	619.076
351530	385.177	83491	406.772	280390	10.764
75562	269.912	138147	62.665	61128	240.763
43178	12.605	320675	111.391	345161	13.731
323626	27.204	388259	47.987	339787	36.73
939	142.056	32419	14.344	302156	189.868
426027	49.567	221092	49.004	189388	146.906
164011	897.515	388260	101.074	129612	331.817
167211	11.025	126884	767.149	97357	735.627
320811	67.051	275364	144.992	167246	122.058
142251	476.512	113316	149.426	218574	449.495
183340	38.501	34341	67.613	296655	94.123
382892	39.24	156453	275.174	169679	483.937
226476	23.17	393638	79.122	221135	121.913
292396	313.258	366758	125.45	271567	454.485
269613	160.292	264232	127.063	393680	1829.44
393646	60.477	104488	96.467	140240	465.323
183342	25.819	177960	1507.95	323536	42.657
118702	25.623	32424	10.731	48593	35.084
420654	13.148	217641	71.773	70226	125.637
7727	180.886	107945	169.953	30418	250.219
361391	27.437	91689	140.637	70611	81.683
17583	395.792	210345	105.331	32467	849.709
415279	12.362	134826	176.005	292950	112.337
129455	11.219	86314	107.858	366679	150.602
329008	10.647	234539	1003.95	124119	31.489
399024	24.896	286251	69.206	345176	202.547
44849	79.738	16300	146.319	216152	299.747
167218	33.128	301996	75.215	59352	12.149
72626	1232.41	208172	170.82	393689	41.759
420658	10.42	70573	564.027	59353	198.796
309810	194.875	361390	84.067	258905	65.146
130866	90.681	339759	140.876	226649	482.935
350515	116.861	282672	152.995	86362	22.834
97075	131.734	382896	506.102	37850	186.362
692	905.582	253488	75.755	124122	35.211
191924	125.146	148401	221.315	16348	658.874
161844	19.662	194225	152.494	345180	101.91
48564	24.062	426034	20.101	167260	72.875
334389	20.976	67635	161.995	258908	31.599
285877	26.755	156467	109.72	145628	49.649
210358	42.408	339763	72.186	5469	102.558
53943	402.289	30003	192.612	134877	90.587
94263	618.116	294323	1934.64	21599	182.206
339768	23.349	415284	42.094	253536	138.214
152890	143.298	27060	88.879	372064	29.665
318138	55.136	108980	105.736	296674	67.613
393659	22.438	291252	141.703	135138	51.41
291259	22.544	211124	306.485	32482	72.577
329020	95.544	16181	98.557	172644	10.596
215740	10.27	108213	134.204	167781	415.914
91708	48.464	32437	119.875	264296	10.109
362685	60.956	293302	2184.67	258920	21.705
91965	53.872	377527	123.711	21609	23.693
16190	57.601	33975	41.507	194154	34.711
356670	155.507	174263	256.456	375786	65.449
205119	155.183	16184	89.318	113259	71.899
124095	17.79	329016	2003.44	318188	70.749
218944	87.459	172600	58.668	134893	73.906
27072	80.242	75576	506.786	26990	105.439
161984	27.028	307384	217.899	172658	44.74
248129	118.493	183353	243.695	6259	40.802
134849	138.502	314425	122.343	218484	192.85
118721	91.021	161977	214.305	254452	568.174
372161	206.322	426042	166.555	382839	139.776
307393	54.162	183354	112.765	288375	1564.82
17218	107.207	174650	75.941	417274	138.192
80962	78.72	404410	30.225	339706	147.408
102467	115.369	16699	203.111	345213	54.471
318147	11.299	167227	84.17	216701	143.269
140611	134.516	37819	24.567	355967	91.792
323651	66.48	310075	355.501	382861	267.332
97091	365.219	32571	131.333	318231	32.963
345156	15.315	156988	285.532	383768	658.57
264261	146.978	248125	20.802	11822	129.624
204998	119.936	258877	71.299	27105	1621.46
280391	23.109	194493	250.808	10862	116.024
167239	25.808	426046	42.292	199572	374.862
70215	30.494	211134	323.148	296756	58.438
253511	192.939	298815	1461.19	53945	131.442
275015	16.656	291263	109.479	64954	1395.97
16584	10.101	298816	1088.98	310462	1484.4
231881	54.9	152384	88.202	16458	174.116
102473	24.473	299840	87.308	258936	17.47
237257	59.742	147777	260.546	382897	64.491
393674	347.688	231873	168.914	91739	34.219
420682	327.034	16194	1671.1	27253	351.977
244810	816.064	248258	409.422	70211	126.298
409803	34.977	27074	614.418	32819	199.663
167243	20.985	10819	186.415	162006	104.614
70219	21.55	377539	79.691	366687	155.767
237259	26.611	34244	124.573	6598	1602.38
39372	763.811	102468	198.811	12584	141.879
107980	21.383	157764	147.979	118753	1207.11
53965	1373.2	202053	117.538	27682	2561.84
210381	14.433	22213	24.163	292359	202.438
2510	3710.9	320197	118.248	27066	89.606
102478	101.37	8646	191.561	16294	164.487
237262	13.688	11462	46.402	269700	121.403
97102	45.916	361542	74.916	64811	144.741
378063	37.579	307398	10.482	320159	168.746
315855	539.618	161862	13.698	19765	343.549
226511	84.783	346695	290.872	260653	133.326
70224	54.387	215751	85.334	13472	1719.04
124112	92.866	86343	108.724	2908	520.403
6097	43.585	91719	48.971	372053	66.122
237265	66.212	130119	195.375	275080	106.8
188753	2249.43	426056	119.696	134818	665.493
210385	224.801	302024	56.433	355975	118.939
366675	33.484	319816	430.129	221684	785.67
258899	156.614	140232	2303.72	334370	285.76
345172	50.67	179656	270.329	382848	209.204
302036	176.692	70217	229.496	65361	183.533
388820	92.184	129481	1609.97	328995	221.648
210389	49.284	345290	180.58	1367	209.569
167254	28.756	202826	169.915	215726	2411.41
140246	80.173	18379	181.862	180362	811.264
323542	10.685	318155	127.202	57172	416.387
97110	155.948	370123	243.563	152350	102
48598	20.296	91723	430.058	129516	229.814
221143	22.922	12364	725.479	361358	117.318
37848	18.654	282444	113.83	332424	1785.92
415192	206.196	86348	17.602	120395	2801.06
269656	68.708	334412	121.419	129475	969.566
328921	63.891	237260	13.635	134910	538.03
404441	54.298	125516	606.524	323593	104.959
113369	348.544	261452	176.276	18500	151.269
229081	967.281	48588	21.953	277912	187.592
366682	39.374	197197	21238.4	267627	337.325
339802	60.536	339789	148.09	34196	138.421
80986	413.009	161869	622.745	323608	252.998
16475	23.815	145741	93.747	352803	364.477
248155	50.708	378830	1012.48	361278	195.525
172635	12.897	153934	422.453	237292	402.089
118749	22.293	176462	1314.35	260360	229.905
221149	169.092	161870	697.109	302046	88.278
256221	912.793	32462	59.881	188836	290.573
92766	482.31	167247	147.578	411564	54.929
97118	20.262	339791	49.233	336567	161.119
32478	18.063	145615	18.852	22204	129.511
72031	303.892	309583	246.28	372098	76.767
172639	22.06	280400	162.042	328970	166.081
210399	58.732	100816	323.394	271379	1144.42
129503	13.243	382930	83.402	54600	1338.82
366688	79.928	178002	107.377	320606	1195.6
256352	928.902	43219	148.079	285814	194.966
205281	54.471	44627	69.916	404451	99.179
75489	14.893	10836	78.748	339814	106.385
83298	501.716	21588	24.022	75528	309.756
195170	146.178	334421	94.642	415249	148.104
70115	17.527	339797	112.052	66931	399.781
113251	77.816	382934	43.288	151079	654.442
107876	399.875	237654	1143.02	8985	125.416
339812	213.658	172630	507.243	91750	134.936
275428	417.608	16599	164.158	328963	168.826
145636	14.244	237271	919.974	180916	159.687
183397	215.898	62167	659.053	43183	115.243
152933	129.634	167256	151.46	280410	137.317
73061	542.289	355928	137.146	219176	382.129
140261	69.125	5465	77.568	151012	513.45
194405	119.719	33497	267.192	269912	116.519
345190	49.817	191449	768.623	138991	231.775
265446	394.255	231898	176.533	184945	146.685
303334	49.106	183515	512.659	375372	1113.29
404454	56.967	207835	133.03	215750	446.631
258918	25.616	275036	81.572	375179	162.02
210406	87.707	65372	691.812	35790	655.476
388327	13.813	167261	64.349	224029	989.516
194151	628.831	124125	92.419	54035	614.542
129511	12.275	372061	351.276	312765	106.263
231912	110.136	16222	64.7	16241	107.672
178024	17.161	134878	137.224	185402	278.354
388329	56.225	89182	114.774	243841	102.642
162409	108.719	226527	204.996	118658	153.655
296682	10.575	151008	112.062	102532	88.986
364394	258.333	59360	102.99	207237	86.65
102506	286.994	361314	19.461	201350	134.367
59370	22.791	21602	93.62	145670	1158.51
210410	587.775	172642	235.425	145673	1214.78
204907	13.587	145634	69.663	54026	171.231
404459	70.389	48610	197.138	97162	174.787
161771	94.423	361827	129.621	253451	123.606
280428	16.939	264291	293.351	118668	170.493
172652	75.33	216291	96.319	206092	160.078
173804	311.821	1508	119.084	78605	217.266
361325	54.734	264292	189.93	345102	135.022
253549	255.69	153060	316.322	129422	105.133
91757	123.465	173540	230.926	266640	168.101
119534	86.051	393701	46.587	172561	96.783
189934	115.437	328933	13.866	162449	67.459
197231	155.093	312805	176.636	102546	365.28
10864	80.589	404453	1309.29	163602	121.904
188784	79.592	32357	229.121	356243	89.121
323569	194.433	215782	874.107	194452	57.986
32626	18.84	154342	80.388	145684	224.083
245746	214.522	75494	218.258	258838	1183.58
404467	12.46	156391	265.445	213656	760.647
303732	764.161	141799	170.817	264728	105.897
259188	166.544	242663	105.278	285848	59.713
221173	89.598	183400	126.765	159768	2139.03
28277	98.501	234088	151.316	210328	108.898
48629	105.177	140264	95.366	98969	81.784
199542	38.885	124648	117.532	140317	65.996
399094	24.839	345193	130.752	91677	151.674
350582	15.608	415209	192.328	194461	800.991
37879	12.822	48617	148.984	244510	973.31
388343	10.627	28010	150.021	50976	155.257
294519	299.178	5483	127.389	250784	156.719
103288	21.657	83947	1046.72	114208	202.183
108792	537.588	194155	482.662	156449	89.213
226938	52.49	81003	28.063	162337	907.163
283771	2963.17	5484	17.385	113314	121.96
87291	141.482	16236	221.318	162722	124.501
258939	29.271	287212	1366.57	231971	110.532
70140	18.613	243052	801.712	156451	712.64
37884	96.361	102509	50.645	126883	133.334
323580	34.319	152429	113.628	45347	155.801
32380	10.659	188781	114.681	107943	154.219
100477	340.22	307437	174.004	199592	140.391
415229	16.09	113262	27.807	140200	152.401
107903	13.175	8175	432.259	197033	1072.07
372095	112.786	285807	23.943	151081	285.083
32512	13.875	135024	88.833	86313	864.728
16385	10.232	355952	15.71	142379	111.547
89089	66.715	245232	928.501	163884	1118.15
81025	26.226	86385	96.898	399020	87.383
154243	310.127	37745	131.636	118701	380.622
420739	30.76	318193	229.187	207023	647.74
323715	19.867	237297	238.77	191151	226.528
167300	120.876	277746	139.409	204976	340.123
21764	74.735	201459	128.971	199605	149.555
353030	398.694	383475	668.797	208441	110.45
291334	14.897	228723	61.851	357433	118.143
296711	19.604	282228	246.595	204986	122.341
221192	60.595	396533	85.018	240570	215.374
134921	66.53	184053	711.224	120763	1160.86
302089	110.374	86389	38.341	302011	511.418
329098	15.644	70133	200.112	283837	4452.38
134922	54.169	21621	111.473	253503	65.481
372234	20.162	366709	59.556	250560	86.581
21771	54.481	91765	62.739	269889	92.304
205069	37.392	145781	70.997	399043	119.453
108045	161.999	16247	205.854	204995	77.325
30477	111.836	219383	227.151	258884	217.334
70286	40.564	285815	65.453	56390	476.096
302094	17.344	280568	284.969	302790	201.823
120079	142.493	231928	100.624	199623	135.593
339856	101.08	188792	132.282	161867	102.284
210448	33.589	1529	432.311	46412	188.953
161937	266.545	318201	232.433	267469	169.731
313618	648.735	107897	155.45	107981	110.182
86418	72.836	172666	144.666	302031	132.819
298771	99.291	134907	895.617	240719	165.183
258963	19.485	37755	109.65	80976	224.266
124180	16.876	283643	120.96	264273	101.369
129556	35.928	415227	22.641	276817	237.444
18325	95.775	203003	1122.95	80977	386.964
91797	28.56	43260	1113.29	134866	295.537
283542	172.967	113276	145.243	53586	111.586
27158	51.474	97148	31.655	161875	92.266
27414	24.134	329597	90.177	86356	44.337
130070	115.423	218749	213.536	238804	1129.52
43287	40.788	43261	11.2	110932	2879.77
27159	119.881	175485	148.83	265813	131.059
7064	102.459	61181	332.226	150998	92.358
21784	82.999	113277	141.084	226518	91.15
205080	90.102	64765	500.812	264407	161.013
81048	28.581	248446	17.807	72023	128.679
134937	106.569	283774	509.008	184024	177.831
27161	129.999	404478	17.581	118745	152.74
185626	782.273	50047	20.19	264282	125.478
215835	111.2	351103	561.414	53980	72.466
399131	137.724	24575	139.233	188765	288.633
120859	105.623	48639	67.418	199518	137.839
334493	102.184	128	84.061	165346	88.137
393758	71.152	70273	91.307	264290	97.508
162462	56.927	195457	159.563	86372	155.093
296735	255.436	234242	145.128	207717	219.248
21791	19.975	234626	137.482	249574	103.558
114079	77.536	334467	150.766	194150	165.965
151712	279.442	319364	223.384	388328	48.173
156960	42.013	323717	127.162	129514	117.469
5538	13.596	81029	181.829	53995	221.563
248226	33.296	237446	166.315	98283	89.93
178466	117.16	215815	103.068	234092	725.001
345251	33.76	172679	135.514	97388	894.95
86435	204.534	372231	65.468	240109	356.698
383011	106.315	81031	63.038	245485	120.2
297252	13.9	43274	158.173	275054	80.36
167332	59.158	154379	433.67	156399	143.978
339876	41.424	216332	148.394	141167	1049.19
399141	31.584	302092	119.931	275055	85.1
307494	358.578	157069	152.681	233456	108.036
183463	12.818	173837	135.485	72304	182.24
167335	445.003	134927	125.577	113265	78.732
118823	69.935	22799	838.649	188787	106.084
350631	24.889	377617	87.504	127219	922.815
81063	23.06	183441	149.435	105332	253.418
183465	10.003	350609	209.404	188788	639.825
104233	219.816	82322	987.363	145654	186.442
399145	13.629	253586	121.831	173047	195.187
206377	67.666	215827	151.414	191993	276.218
113449	232.83	86420	11.764	345210	95.572
258986	18.224	302100	210.957	188797	132.141
210474	193.842	51861	60.385	53950	114.837
18347	59.023	150	83.052	243897	302.284
55723	159.694	13718	150.829	355918	168.129
32555	230.317	248215	98.742	364143	118.344
10925	14.146	130199	148.181	156396	161.307
356013	110.171	264344	217.335	361366	205.44
231982	76.889	921	341.375	246057	209.446
124206	186.624	98457	171.672	137088	71.927
339886	102.374	345241	40.716	132	76.129
145710	145.552	253593	113.671	288388	219.861
399151	31.139	248218	10.17	66309	151.055
389551	167.35	202394	182.841	70278	895.282
350640	27.997	76058	95.562	37894	99.952
374576	289.093	334491	602.615	221194	84.964
178096	10.93	215836	130.071	388362	55.709
258993	15.935	339869	13.438	210445	10.245
404530	75.034	258973	77.757	129549	261.807
97202	219.041	37918	51.205	288398	89.323
134966	14.581	309534	190.289	372239	115.39
172726	13.774	86431	76.66	405520	112.717
183479	18.029	161951	120.691	5521	102.456
350648	25.125	5536	14.582	248209	12.006
97208	126.352	137249	112.97	345619	25.822
151097	53.682	404513	83.439	334483	82.093
113337	72.774	345250	62.162	339860	70.335
55739	90.328	118818	213.536	21781	695.836
210491	197.419	37922	39.258	393751	38.373
264636	95.239	221219	112.384	296727	275.968
102588	163.861	260771	126.303	296731	76.061
43324	30.298	302117	132.989	27163	523.569
102590	14.187	134950	110.671	167324	10.968
5567	89.115	215847	12.623	339870	95.167
335807	515.535	335399	95.301	37919	137.765
48703	11.113	124199	77.606	109732	71.087
152768	111.228	356007	162.556	37925	70.94
259008	527.814	86440	125.921	221221	36.117
399169	65.202	206632	853.249	302118	59.013
43841	305.444	356008	155.396	32551	54.36
188866	11.809	412585	72.688	253609	25.795
199875	393.678	399658	142.637	143529	110.598
366787	205.741	28458	365.965	312875	70.327
108483	120.722	140331	84.341	339883	48.362
356036	80.475	134956	113.242	334508	117.54
313157	34.922	332076	82.619	16941	96.16
10950	22.23	388396	13.858	97198	10.299
312902	36.175	345261	81.081	124207	454.086
269766	45.436	399149	19.668	325809	144.964
140358	267.923	13998	188.078	296754	247.312
32582	111.975	147502	619.907	253618	48.916
151111	42.589	36015	188.081	393780	44.455
237383	119.115	350639	127.74	43318	83.784
226631	23.251	178095	138.337	37943	155.797
237896	35.851	54064	68.015	191160	40.435
313417	69.984	205104	80.669	185	33.197
59465	26.138	44848	165.185	361402	96.384
280522	83.071	345265	121.825	312891	91.908
237386	24.24	110002	157.029	57151	124.635
226634	12.25	266035	126.416	345280	102.258
102603	12.04	44211	123.674	253632	66.248
356043	24.814	318260	154.822	5575	89.073
361420	15.077	91828	126.658	291912	156.142
59468	256.11	43316	86.569	21707	110.461
361421	39.391	275124	135.619	10961	120.4
372173	91.281	62516	246.791	329297	825.884
409934	135.271	136629	100.739	280529	18.56
280526	49.078	253621	91.1	140371	13.532
232015	160.842	404533	182.587	64851	251.757
415311	25.787	307509	195.618	8029	166.751
108240	125.468	210485	103.752	16354	34.939
227408	72.581	5558	113.703	10980	80.986
269778	20.421	130358	138.843	291940	213.338
151123	704.871	282808	253.801	318311	83.313
9172	88.555	238648	173.443	32875	39.978
169172	509.503	312889	96.179	16364	81.464
335700	96.716	231993	840.374	37996	10.17
146388	39.127	140345	131.638	205037	176.443
151127	297.249	275129	107.167	334447	187.517
156503	13.947	231994	66.214	321007	128.761
310231	181.257	25018	150.761	27120	490.794
409944	26.266	44604	127.87	27121	69.789
3417	140.001	385597	801.632	415346	109.332
232026	43.706	259005	11.321	27122	10.198
183514	122.165	307518	271.915	335349	22.196
152410	63.703	194238	149.96	64886	68.891
269786	109.094	145726	69.243	420727	65.604
16347	11.203	267327	202.296	372216	790.871
156507	20.705	91839	1090.54	86394	15.195
75613	33.831	232640	74.038	388347	60.339
59485	14.277	64832	76.273	75646	105.582
178525	20.114	361409	180.919	372222	1538.51
199646	16.454	34241	79.846	226610	108.603
113374	16.902	59457	96.046	38206	86.327
16351	30.237	43329	79.345	367667	125.222
232031	24.993	109889	166.154	302941	149.095
420703	92.662	210497	91.166	312925	62.202
190176	118.877	404546	59.642	335976	3564.38
115041	95.086	86467	181.945	19186	132.783
269793	33.694	121667	109.209	53646	232.634
156515	11.412	366788	14.695	288750	173.429
194275	93.602	145733	627.475	43711	47.006
329060	82.739	183494	50.036	108013	72.974
232036	69.081	179015	98.488	102698	281.85
108004	62.511	115016	125.36	70289	83.532
5861	679.229	226632	50.47	388375	35.183
377573	21.038	366793	335.094	33933	254.323
194277	91.842	59594	253.768	329643	120.886
16358	105.353	282443	135.302	32753	73.628
108007	10.949	24268	112.908	221618	124.297
161895	39.525	372812	140.185	59506	292.361
194281	20.856	178124	60.448	329893	151.545
64873	11.483	97228	137.549	21780	113.398
318314	133.098	361422	125.687	307606	253.923
415339	57.026	194638	105.383	12981	124.39
329068	122.602	280527	196.384	285957	208.77
67180	202.248	102607	63.118	16389	78.195
285933	116.443	126160	518.284	369243	70.756
622	72.478	276944	378.655	133064	236.458
205038	30.741	67793	253.044	342634	85.211
318319	10.96	134993	123.302	129544	176.058
157935	56.209	102609	146.8	242865	209.466
28143	40.126	21714	109.583	21785	99.018
248177	16.097	57042	109.667	66233	129.761
199665	191.719	315731	327.792	226645	60.099
199666	141.2	158035	27.119	258969	165.028
314866	418.039	36565	98.151	53405	110.372
366834	104.869	367829	128.137	14447	603.964
188914	138.238	264406	79.029	237378	142.087
78450	149.258	237399	76.661	27112	243.112
415348	12.133	294232	144.35	312979	1575.52
100597	122.169	107993	95.573	269765	613.895
426102	50.241	151130	140.557	270208	99.896
129528	13.209	286043	339.568	393731	119.221
291321	17.061	379484	136.341	199686	248.192
329082	411.022	285916	101.147	186249	984.637
334458	47.801	356444	100.735	302091	83.892
285946	123.062	178140	86.363	195979	136.041
302714	64.666	415325	121.032	156558	163.733
44155	16.746	356062	50.521	189455	827.892
253565	13.953	291294	146.716	122129	118.716
1406	111.543	366815	278.738	108054	103.128
298110	316.635	59871	119.833	196631	209.402
334462	498.853	232032	90.674	382999	83.007
242814	18.986	156512	122.293	207896	106.074
361471	23.992	75616	109.487	253596	130.755
11009	16.618	113376	31.849	242844	113.623
307589	15.99	27106	126.874	145699	484.094
232070	32.952	415332	23.358	86436	54.213
281991	31.313	304356	730.664	124196	95.835
145800	80.622	232037	163.548	239652	440.365
351881	23.73	356837	148.79	86437	139.489
140426	46.084	422629	113.885	43303	161.343
54798	190.44	64869	152.596	237352	66.496
366862	64.651	102630	106.631	86444	64.476
237454	47.364	302182	149.972	48684	45.578
32654	44.43	307558	91.896	81069	83.621
361488	44.395	361447	70.383	102576	99.029
64913	35.65	329063	128.04	239282	197.386
366867	160.4	13800	203.694	229555	287.186
64915	10.463	415337	137.152	124216	147.079
361492	189.39	420713	80.097	210488	134.279
12055	70.611	347244	111.139	97209	175.334
199703	99.501	315628	179.689	207291	317.246
366872	12.798	307565	16.154	404542	128.619
318361	141.688	283118	311.095	151104	80.83
307610	12.795	27118	153.779	77763	83.335
64922	43.543	43630	61.432	98372	160.954
151195	105.029	21744	227.723	91844	101.922
372251	10.326	367984	128.011	259014	130.678
323739	237.247	366833	182.946	163270	130.97
115484	91.009	372209	75.351	164424	217.65
415388	141.223	372210	121.55	153928	198.941
184352	134.743	199667	255.503	54089	198.072
194336	12.036	188916	116.53	151117	267.796
119457	85.936	28021	101.791	242770	74.817
233378	116.571	415350	18.116	242780	98.056
372258	32.606	124151	86.425	199645	63.095
156580	152.154	118776	126.484	188893	83.417
372261	29.33	75640	125.686	307549	78.283
116518	98.273	130937	142.92	161886	271.093
361511	10.816	18810	156.839	202213	84.505
194343	132.736	156538	98.099	153190	172.42
200744	67.507	108027	546.935	269798	181.46
21802	51.177	420731	24.343	108009	112.438
64939	61.994	175227	215.168	249706	129.756
242990	18.771	32507	17.817	151147	91.9
249520	75.495	199677	92.467	124140	110.254
183987	47.168	302077	25.877	102639	123.211
156595	170.756	75645	39.597	186609	146.408
242867	83.936	151166	104.311	56689	99.601
215860	11.268	169982	118.239	194292	48.836
286004	102.32	253566	65.36	228470	108.164
308148	35.454	97280	173.266	46974	118.579
156597	22.762	232066	58.474	43351	1742.64
368054	64.588	188931	10.449	227829	264.751
287670	111.181	353667	94.465	345240	193.316
323768	39.952	140420	327.174	356057	89.589
291384	136.108	304647	170.721	38017	97.227
334521	58.117	113415	17.044	318339	283.744
286009	13.163	8584	72.212	399495	86.886
27194	64.238	51592	119.395	366859	115.339
296763	115.984	259464	203.774	280588	52.105
248252	95.438	326153	107.762	199701	48.334
205117	67.006	97289	116.667	199702	10.472
205118	68.484	43402	58.489	345751	72.916
163391	127.618	43403	130.992	23704	26.353
21825	62.554	278156	329.563	368666	87.019
27202	51.601	151181	93.322	59549	247.747
129602	802.437	184078	108.479	420767	100.892
16451	18.725	237455	103.074	345633	136.382
167364	23.898	140431	81.58	420775	100.754
302148	106.564	285969	182.701	59560	126.675
310597	127.61	312978	107.211	38059	143.998
377670	217.796	140434	138.163	326317	83.955
394310	23.938	356114	79.745	329137	33.476
248263	22.462	11028	151.399	75705	25.772
172743	15.48	266900	87.942	183997	100.076
388423	57.616	38038	255.617	21826	80.573
159688	161.228	285975	155.06	377668	87.484
302154	101.872	184344	131.586	29895	58.635
302157	107.108	156568	80.176	383056	46.868
75725	34.827	5657	16.861	388433	73.15
81101	12.011	102686	56.4	215	24.304
350670	93.254	162079	118.174	167384	110.455
78286	82.178	199712	76.791	178649	116.694
21839	139.603	285984	72.35	350682	64.052
141008	127.575	318369	122.406	296802	128.958
259537	1751.44	140449	72.176	221282	213.015
27218	28.673	36131	106.999	404584	101.423
205139	457.802	54307	46.998	350697	98.858
48723	96.761	345508	64.008	210921	49.129
248276	165.018	224420	117.602	236	131.171
27222	56.758	192036	155.529	135020	88.739
210521	23.298	75815	76.701	345327	87.539
288474	85.922	16424	60.283	253684	43.535
118877	19.025	151849	230.91	221302	125.792
242910	54.706	28585	91.775	275195	188.431
219103	294.202	108074	184.605	346885	55.474
221279	16.015	292781	88.058	132234	264.6
404575	25.721	59567	277.071	216538	121.531
43360	19.622	286001	58.857	323750	239.302
225	124.114	158001	122.049	105191	147.813
43361	89.331	421684	212.39	45032	87.941
339937	10.739	323764	170.119	280590	150.122
124258	13.716	64952	209.575	178158	135.342
54116	39.467	332218	90.594	416108	494.381
146020	117.966	70330	76.54	178157	110.167
319207	291.844	288700	97.342	383062	62.814
172775	33.73	353728	143.269	34047	128.272
339944	71.291	174017	81.64	172754	186.052
119145	39.272	393794	75.281	33863	48.526
124265	74.219	75714	81.896	13788	715.925
81129	30.334	383043	75.024	135028	206.642
315754	87.4	124227	43.109	264445	237.839
339946	11.288	393796	65.66	140444	570.424
86507	124.388	329156	13.359	222733	112.339
91883	54.031	21829	189.425	16499	103.713
404590	25.656	216134	120.256	180065	182.201
259054	12.901	65223	88.742	43375	96.736
350703	32.867	132425	168.741	318331	76.004
172783	29.517	339915	95.137	223575	181.005
5616	17.07	334540	142.186	380082	144.331
54128	84.565	291405	95.292	286006	197.411
237424	25.58	210509	90.12	215867	68.535
253681	29.208	288206	149.886	62313	179.58
253682	31.152	242894	103.27	388450	64.371
275186	40.791	164560	57.983	237439	158.309
244	50.638	302160	258.075	18341	147.127
183542	43.797	118868	80.077	105231	312.187
269814	14.029	130132	156.044	307585	75.378
276470	204.943	248280	72.422	19473	339.906
86520	45.922	350680	171.507	172772	156.027
409978	98.627	242904	315.639	356079	87.511
91898	14.594	287449	95.266	11626	92.922
356093	29.74	75737	234.244	361501	54.447
183550	81.997	200026	150.793	409990	80.413
356990	92.248	219	16.403	269811	105.18
296832	78.13	339932	10.159	237429	127.733
404608	82.765	345311	63.452	79181	124.305
135044	19.179	399199	128.378	352317	147.723
404614	32.153	388447	12.06	233476	55.695
259081	42.421	86496	84.506	237830	72.837
172810	27.156	8161	159.348	188935	109
296843	52.2	302177	15.722	226699	117.525
124299	35.331	237409	92.893	145803	134.648
176268	247.354	179553	122.64	97291	85.333
271	285.501	24930	144.896	366864	68.884
210581	74.661	205154	124.268	140436	105.339
43416	71.246	210531	83.46	102677	101.114
356505	36.594	229476	133.048	156565	162.872
339995	44.696	221284	237.327	239255	231.569
277787	170.228	404580	56.92	232089	216.708
325276	42.533	54118	237.918	113433	55.486
54173	29.162	302183	138.606	201119	91.817
395038	42.958	29801	171.298	159009	184.981
339998	62.446	32617	69.957	145826	85.17
340000	89.529	178154	302.472	103845	57.531
86561	14.884	404587	52.878	113452	138.148
86563	414.557	259051	115.873	70319	299.793
269859	26.648	81131	41.608	240183	128.362
380708	77.143	218348	295.798	277050	73.393
172836	95.326	345325	101.78	194365	69.323
261286	105.827	399341	208.739	89278	160.648
5674	79.872	97263	118.424	302144	89.338
275244	25.316	217329	97.486	161986	154.772
366894	14.395	174833	99.534	215876	160.291
102705	60.911	173042	95.904	129604	40.659
32689	10.636	223730	240.254	200138	188.273
269874	38.762	97266	89.639	124235	94.155
232117	65.516	312947	167.554	388427	80.38
237494	77.954	86516	84.164	124236	191.979
356150	78.851	91892	619.599	240588	149.907
415417	11.047	219637	175.852	118864	296.29
188985	11.656	253685	71.854	242899	112.974
199741	11.281	12535	60.956	197205	123.403
38077	59.815	54135	75.049	86869	119.515
11070	162.149	24439	105.909	46935	149.482
188992	86.537	339959	170.883	242905	145.232
199745	45.171	232056	161.3	242908	89.147
32709	102.576	264442	68.089	242912	112.83
362184	28.757	362619	126.837	118881	89.783
318408	76.166	86523	80.338	140516	229.653
91976	83.431	11516	87.997	232047	109.986
244552	81.964	135036	192.673	104437	154.746
286922	38.327	33919	109.983	226678	101.287
323786	63.053	140415	122.137	221304	156.228
18507	291.393	93055	135.578	100730	55.583
151245	45.892	250368	94.824	232059	120.136
38093	19.284	347905	413.949	145787	99.808
156621	135.675	118913	177.201	163580	120.884
11086	103.401	124292	10.571	312958	170.506
113487	112.776	210567	94.705	51860	102.632
108114	13.656	259080	68.422	152962	102.876
145874	213.008	221321	158.013	240105	306.831
199893	110.132	48778	171.107	334598	58.192
64981	100.441	210573	103.3	221319	106.017
70360	44.127	24206	215.629	287625	148.87
162011	67.454	404622	17.589	320915	145.075
162012	21.03	172816	95.582	339988	49.707
286045	27.385	210576	80.772	43413	219.601
215904	19.362	67729	227.283	232099	11.494
426212	22.145	135057	120.995	340007	164.895
138724	243.6	302226	153.184	313001	19.165
194404	55.01	221334	167.054	415529	10.305
59621	60.316	91927	84.346	5675	55.469
329190	21.988	326937	70.59	11058	25.702
53478	133.328	54170	210.191	11072	132.491
372327	14.792	261402	106.614	420800	39.398
59625	86.635	180251	173.661	38083	115.447
426219	78.027	227612	109.91	309061	170.701
345710	46.829	248608	10.738	420810	17.601
379119	81.782	172832	83.685	323792	88.228
75760	32.83	358304	136.095	323795	65.138
296818	14.278	86562	112.793	323796	58.643
118899	48.295	340002	45.231	286037	11.599
21875	16.172	135076	105.945	222556	98.804
129651	25.387	415396	71.135	377693	97.155
59636	37.61	237476	123.55	370156	177.565
81141	64.188	130980	90.881	393838	14.883
302198	21.975	183589	98.21	59632	196.606
334584	74.41	218917	417.099	129648	17.98
334586	12.333	43429	78.507	59635	316.72
302202	60.616	330024	125.878	334581	131.33
3324	202.959	24232	127.988	388472	50.7
345341	30.141	277673	279.611	308344	201.714
129661	407.59	172842	62.659	296825	128.775
259070	29.51	228909	119.149	81146	122.575
291458	28.59	43438	74.894	350717	179.017
8965	65.094	140463	107.005	259069	161.535
38149	33.773	269872	87.14	210558	39.916
174597	118.978	178224	64.58	221403	296.818
189190	12.835	245303	120.947	154005	461.104
329225	42.53	5690	43.316	97330	37.695
248329	245.164	280637	73.278	178206	67.403
65033	71.604	199742	83.228	16612	287.76
367629	19.456	86590	115.324	286039	176.335
302352	15.864	361536	83.035	8410	381.341
334612	16.305	362048	189.754	346929	224.852
129685	103.116	282564	75.773	329960	115.839
35482	85.083	102724	73.019	17593	169.297
129691	18.445	156613	62.895	264485	149.805
189981	59.865	140485	80.185	22315	147.575
141981	187.494	361671	84.875	420801	113.082
259101	28.53	199753	79.407	280636	150.999
81186	49.676	323788	265.577	226758	216.531
124330	11.049	32717	109.221	183593	107.2
124331	10.157	420814	68.396	19802	308.781
264500	13.298	59601	67.966	23926	230.287
172853	10.334	2898	273.292	29683	283.622
195512	163.167	59604	127.3	54152	103.287
137660	291.546	70357	177.916	320405	165.085
35647	392.763	21974	70.437	340004	51.527
348095	85.551	372311	67.231	64964	84.339
245825	113.643	377689	82.408	108123	80.542
237510	122.861	14298	343.679	142978	116.927
3276	154.828	291418	182.791	338282	80.23
307660	28.344	67547	83.533	151239	821.485
243917	40.443	346972	188.176	163456	106.725
132302	109.832	320221	105.363	404610	55.341
205903	152.533	59613	83.797	302221	125.789
60509	119.049	338399	78.179	119824	79.26
318430	28.233	227679	72.887	56339	177.182
140511	10.493	104545	105.1	237460	97.968
11105	33.933	296803	317.667	91926	79.393
207330	146.777	329188	70.069	152345	139.651
364527	128.237	318437	180.336	183581	151.34
38129	17.886	7017	121.113	242973	70.184
377714	49.861	296809	90.677	356135	122.654
38131	33.397	291433	86.869	307623	71.297
374387	61.349	145899	133.539	52136	144.745
216053	13.944	27246	127.065	43432	48.246
32757	76.451	334577	10.089	356137	82.82
377719	126.183	108403	97.24	140458	337.275
11128	22.154	129653	103.842	221356	94.35
426237	16.844	334582	79.21	145842	95.301
119937	242.531	248316	79.975	151219	56.71
44044	54.202	388476	155.516	308278	131.112
32786	28.832	8445	56.238	188986	114.953
76052	59.502	248317	54.14	113466	90.523
373140	71.087	352131	112.303	240572	130.121
120086	213.069	291462	147.577	226749	124.229
167459	169.147	350728	10.82	145857	108.527
129712	28.32	21899	118.195	199751	55.566
167473	11.518	242956	97.954	194383	99.426
33460	71.946	167438	49.051	189008	174.995
118964	73.986	21904	120.373	194389	161.492
81210	31.81	242964	233.898	194395	142.805
272579	62.049	232213	92.93	194400	99.132
43460	10.796	383127	89.673	108132	124.901
124358	11.06	242969	187.554	53733	68.115
253767	75.537	162073	69.971	261996	324.605
81224	100.378	118940	150.386	75758	41.315
210633	84.804	334621	62.312	248304	84.068
183626	93.842	124321	97.005	151796	114.996
135114	15.022	163105	103.735	239352	146.666
172878	16.444	118946	47.915	248314	191.085
221395	28.958	210594	86.964	49403	223.214
54228	35.605	132518	113.919	242943	85.695
172887	155.614	302250	65.61	145872	54.769
38745	14.287	135084	30.184	48794	56.433
345565	32.102	124333	110.35	21895	224.419
54238	65.276	340016	92.157	22152	29.631
280678	92.389	265393	90.028	70410	93.764
280681	26.736	223796	82.612	334613	163.728
199790	93.871	264502	113.481	334614	91.491
67824	140.525	364601	67.877	340019	29.074
226804	106.751	5819	22.571	281399	110.999
113528	58.649	326973	117.951	340024	80.748
286078	10.762	54211	95.159	135099	60.712
102787	19.156	54215	113.07	135102	114.944
420876	59.666	11724	47.864	178254	73.714
266000	232.363	335053	132.977	318428	154.614
60178	51.851	307800	88.421	135136	94.1
323858	46.939	280666	76.298	102756	62.907
234260	135.699	70496	109.505	6760	140.148
59678	64.441	219106	252.383	38124	57.77
329256	83.922	32741	24.878	108147	94.541
162091	66.171	120040	95.504	32989	36.819
16562	24.34	151273	152.529	420919	92.679
129715	60.166	253803	589.871	366903	85.872
302270	100.432	65003	76.793	1299	151.587
48840	13.126	22254	108.502	260384	198.506
304586	441.598	323824	113.553	307656	214.853
388558	54.952	16501	69.347	91975	124.658
135128	29.545	38135	46.63	275260	119.605
120664	53.769	189176	18.494	21907	120.761
124377	54.886	32762	105.379	326230	90.201
91995	30.37	11264	84.654	361572	125.83
340062	47.949	372352	213.723	2830	183.637
266207	112.003	308352	121.082	275266	197.254
179936	55.376	319237	99.371	374450	204.137
23013	209.919	266633	89.842	24071	232.445
178284	157.558	318859	103.845	119216	423.159
172910	10.595	253838	12.133	358262	136.086
172911	24.127	65038	150.132	54873	123.211
178289	196.815	377744	115.248	129686	109.086
275315	25.702	38171	50.996	218905	141.093
156661	66.487	393884	25.108	302233	54.479
156667	27.021	369950	88.812	404638	53.966
102783	15.992	167461	72.733	210591	102.203
307719	14.313	215976	27.862	143788	80.407
226835	52.091	242987	101.476	228017	46.742
410136	42.55	404655	67.609	264499	113.342
329372	191.139	308	356.038	253753	92.745
426270	14.574	259124	67.205	105787	205.504
11168	66.683	412088	155.555	366912	81.405
426276	11.265	103864	60.119	237506	32.844
22580	99.95	210617	74.508	250053	111.109
115642	106.538	321	58.817	140495	103.126
162109	182.665	217802	194.845	201562	164.582
5957	33.172	269902	281.151	156640	68.046
259146	62.593	218321	94.998	235116	220.192
21963	15.046	105683	259.274	185197	75.529
27348	109.302	192211	54.809	189045	128.331
372957	41.306	183636	95.186	70392	91.023
81247	26.828	313053	120.59	87804	75.909
334689	82.035	172894	24.198	108157	54.292
124388	14.005	178277	66.738	323845	83.418
340070	48.527	140518	98.383	372358	98.615
237549	13.093	280686	102.214	32775	31.416
313070	105.746	420848	70.568	70415	16.71
124399	121.979	199793	159.375	59667	141.388
124403	39.803	275830	111.558	65045	114.69
237567	78.154	326519	124.996	32790	54.246
426284	22.475	226810	111.162	288537	85.324
135854	61.03	199803	130.632	27309	57.196
946	63.986	13310	128.668	21939	435.768
388555	63.057	145920	85.775	210624	36.524
334707	22.146	145931	70.279	383425	19.694
124409	15.813	109452	200.907	415441	83.138
280733	21.721	24462	93.531	124373	73.909
113569	120.753	323854	35.906	97497	16.691
108962	204.933	426264	65.166	5746	15.607
108217	169.118	302370	554.647	260867	341.718
372410	30.035	32805	121.257	12008	204.757
162123	21.854	38185	11.386	325932	162.701
232401	14.799	38195	69.049	348026	145.734
86744	19.383	27320	54.565	132318	299.065
259165	51.816	16569	15.271	97368	365.028
43517	10.141	67641	74.506	194433	60.921
151935	13.852	137018	105.217	361603	80.642
221444	29.95	350779	23.685	196619	77.815
237578	89.014	66492	97.239	291477	50.698
366990	22.776	296894	76.327	393883	69.902
124430	10.607	118975	112.818	393890	29.007
269974	15.076	167491	95.562	118960	108.33
287003	168.413	346699	95.195	118962	130.077
361653	17.496	410065	46.029	118965	79.88
291539	16.302	210647	100.583	43456	135.482
92031	31.583	34266	62.335	86599	192.922
113586	122.457	86622	271.413	97360	59.741
346455	133.45	221408	41.728	390627	155.031
302327	11.638	237537	21.248	280679	106.094
22014	36.246	221413	256.614	280680	96.729
253841	10.526	221418	122.174	207479	44.656
86685	84.023	178282	65.932	361595	73.934
232225	10.723	356205	155.587	199806	91.081
269989	546.279	318482	84.608	345384	51.558
151336	16.385	260503	32.747	345392	64.004
181183	167.013	191128	83.156	38196	41.03
189136	26.161	374689	114.842	27321	81.171
16613	25.54	11172	109.662	334660	51.79
27401	108.013	348081	166.434	65989	91.765
415508	17.408	27335	36.313	43484	33.937
135193	11.202	205256	10.878	221416	75.399
113598	16.543	296908	53.753	372388	88.798
11223	16.711	383185	42.511	86754	237.418
372455	68.764	340069	140.214	289167	217.801
404715	18.053	124398	95.744	199816	33.921
248428	58.141	221430	201.087	199822	56.082
70516	13.842	232186	121.098	291498	34.969
383227	66.821	178303	68.948	264530	84.733
410124	14.389	199852	17.007	91999	241.568
238130	46.667	5809	121.083	54251	62.695
226911	12.345	32835	143.686	151293	80.252
377825	16.943	38226	28.616	151295	75.015
5873	27.393	21978	10.427	245777	169.147
345463	11.079	183665	11.415	11174	44.19
92067	20.42	67511	116.449	393914	44.815
340133	10.885	108218	290.046	405317	211.635
232246	27.021	70487	99.202	216007	15.605
66664	107.048	255101	2908.69	216012	47.131
86799	90.421	99080	649.086	359255	176.242
11926	157.92	97416	99.132	340325	165.877
253856	13.984	244114	234.094	221426	151.009
27431	27.9	280739	60.643	415864	39.702
12991	133.613	199863	113.866	308429	171.63
297184	116.061	5832	224.7	334695	118.159
199912	10.212	190416	64.894	232187	163.945
216599	34.125	16598	269.605	325604	694.846
129818	44.343	38240	10.736	140555	110.761
76705	25.98	350822	11.354	206989	99.724
27438	23.669	46463	102.973	271121	77.356
313147	17.147	81289	18.848	156868	58.823
164209	160.541	210698	44.59	259149	105.066
248462	17.285	172972	21.856	97386	128.406
167576	14.982	226871	104.056	232188	85.601
422809	92.204	43561	20.14	159228	139.981
367051	16.209	296980	97.95	393932	111.982
248467	14.995	313134	175.532	129755	201.343
5914	13.44	393974	82.246	361634	254.662
243102	11.448	70536	10.332	275334	151.871
119085	13.222	119057	132.149	158760	234.979
81337	13.209	27443	155.533	124425	11.393
443	24.003	178376	28.473	329298	116.403
221502	10.242	270034	13.284	302310	120.251
135231	17.872	113630	210.938	199855	82.733
28619	321.133	173030	35.235	75895	220.984
313420	34.301	130049	135.002	340098	42.456
286209	23.196	340159	27.437	7219	43.368
351362	319.913	199948	165.875	75904	81.795
234893	365.599	410163	10.437	132871	48.847
415650	111.016	297019	76.464	78129	76.706
70567	13.262	930	1816.24	32863	74.938
253878	434.926	350912	100.44	296956	128.844
334782	18.06	377894	72.993	124447	29.026
92104	37.563	113819	33.3	345457	89.484
329573	386.546	16685	46.726	395134	101.296
280811	215.894	129859	145.089	1847	235.12
318577	26.322	404768	39.634	43560	90.72
420983	15.191	5960	78.635	5885	21.671
1931	413.451	129866	122.988	388607	14.731
32955	48.7	297053	57.348	121204	93.196
340172	19.393	60414	139.302	280787	21.079
92113	107.359	86779	60.796	16647	38.981
318581	13.708	345567	39.243	38295	81.07
388662	22.273	253922	45.769	22050	198.64
32964	12.654	237684	11.896	81328	71.611
183759	113.756	36461	46.451	426355	39.726
237653	77.091	86797	51.041	410149	18.174
86751	64.789	92695	515.575	329935	1000.62
146057	10.09	108354	156.357	6888	180.609
297036	86.657	44637	96.68	113764	202.556
307846	22.411	97593	30.94	6491	26.318
323997	34.353	216274	102.632	159629	125.323
201652	167.828	11369	112.726	119090	10.822
167626	16.809	49345	98.138	302469	613.091
377942	21.014	307922	156.582	261743	101.639
189224	23.25	237751	10.945	173048	249.801
383559	16.003	178496	81.729	12357	354.409
27504	25.646	421710	175.471	305064	100.93
421017	62.052	356433	131.958	135254	68.357
243156	32.947	140802	76.441	156780	20.587
167640	74.248	1557	49.427	76871	46.713
32999	12.169	232389	40.048	388672	132.753
280854	19.17	297180	54.436	388676	66.566
87067	71.366	205483	152.269	237657	50.709
394061	31.158	232394	108.244	249485	402.916
313206	15.636	368803	157.042	259254	121.005
135291	129.501	38471	92.256	140685	12.522
340233	17.696	280961	46.128	363973	119.292
178445	28.999	399535	30.003	384219	129.817
173098	21.292	140955	174.014	27503	74.364
404813	72.438	65331	42.109	253914	117.093
205394	11.267	297270	74.141	167632	74.076
38364	18.334	293981	227.132	11298	86.381
297088	19.048	189424	10.434	92162	267.635
313218	70.734	11520	37.025	38366	55.684
113701	30.132	70808	18.006	22115	93.316
194615	19.759	119307	36.109	345961	155.678
329439	10.219	92473	21.587	270102	113.433
388712	12.314	189592	22.666	77866	175.815
105074	126.302	76221	47.278	350984	14.287
367138	30.026	76227	25.85	38376	27.282
86971	133.218	728	30.162	208443	102.455
345592	41.036	212251	88.455	33031	145.264
167673	210.846	81602	93.937	294364	205.552
275478	15.975	78049	147.281	286305	122.371
76057	54.038	744	62.66	167682	64.317
243498	13.236	351221	104.179	388741	11.186
216248	18.678	22401	87.964	345613	10.636
173118	132.047	173408	42.808	227023	15.365
286317	27.34	378221	15.169	119165	15.072
383364	26.404	345879	23.15	86846	65.704
43707	11.404	22437	11.538	237745	157.784
173129	12.054	345892	114.057	16772	14.37
135520	17.337	173480	67.06	259341	31.939
135333	10.812	313494	153.189	253971	23.529
27567	10.424	151788	70.478	210882	10.032
264761	17.626	394395	13.166	97616	11.273
113725	45.601	281181	18.126	404862	12.479
11361	27.078	325734	71.263	388754	46.691
1454	62.846	347629	125.32	76304	12.914
54450	21.052	22945	189.875	253986	133.103
54451	13.675	292012	11.36	97614	17.558
361824	86.231	44047	92.525	280911	78.528
189298	11.068	288364	79.913	297169	25.683
291698	42.342	324383	58.253	103006	138.276
383385	28.437	347227	132.754	216347	19.446
551	29.228	324470	28.456	270175	23.217
362409	726.195	38775	20.556	49440	112.188
270137	142.995	38786	12.827	6147	142.498
97608	17.146	362165	104.264	16821	10.556
324060	21.59	302835	74.309	608	97.268
286686	10.19	87190	155.318	81483	138.686
410255	11.87	38819	59.052	65287	163.196
81445	48.884	302857	145.892	105783	170.421
183851	18.841	133398	742.615	421158	47.951
275519	83.098	216908	311.986	617	364.544
135362	11.457	302872	21.103	388825	80.96
286335	15.326	6583	14.127	426553	65.784
151966	45.276	243663	16.64	426569	82.419
54466	12.319	38870	26.123	394199	14.654
404875	85.348	410577	130.297	375169	138.538
34060	141.486	302916	132.205	202500	168.579
356445	17.129	389171	10.14	264931	289.475
124638	13.657	125059	93.617	346021	77.536
27617	28.803	351468	26.797	313479	29.731
227054	14.662	56048	123.489	383560	15.68
92279	11.042	346354	157.283	35639	309.942
140806	74.78	120302	60.017	275666	17.132
259354	123.143	421528	10.684	6289	149.462
291742	11.595	330006	22.076	70829	19.106
119200	30.728	283071	256.857	49726	80.065
22207	10.493	81917	72.198	211030	29.706
6105	29.988	243756	49.891	286488	75.994
54747	87.596	28158	82.973	38607	76.785
140814	17.101	217088	198.502	103136	30.891
404886	31.53	184612	350.271	708	264.332
291750	30.318	54910	16.124	173361	16.512
378031	74.058	217106	20.256	92503	10.902
76090	29.704	157383	27.045	157022	117.984
318688	15.896	324581	118.937	320486	224.567
97637	24.113	351544	70.198	237909	110.016
356460	48.993	50592	82.203	740	43.504
108404	15.281	33709	35.535	167896	137.981
43790	16.046	71583	117.251	250723	327.218
361878	29.796	81968	603.49	159970	311.666
205475	78.78	289214	231.667	151750	131.63
378038	85.115	297786	14.127	46224	964.159
33098	15.095	65726	17.996	232593	16.867
589	16.302	1243	82.339	27887	60.834
54485	27.358	11938	11.756	415863	10.159
135387	14.034	125178	10.42	17086	45.416
264813	22.952	1148	110.538	302745	10.272
347143	93.841	157452	14.063	318925	31.572
189386	11.884	369054	1032.74	157137	11.795
590	62.936	11945	313.843	340532	343.574
592	81.901	1936	3050.15	383692	132.375
351061	16.957	108912	66.985	357401	19.202
33114	54.806	11978	68.25	324745	20.619
65285	93.246	39060	59.97	38748	79.831
221668	56.571	22812	89.343	372981	12.097
11437	44.059	119762	11.371	216849	151.077
410299	19.202	12504	261.469	422519	261.409
147533	98.396	405362	34.033	81800	18.624
302545	37.043	1201	116.805	353356	195.552
400987	94.869	346271	187.075	259726	155.164
313315	10.278	233080	37.853	108693	162.172
97666	63.469	238405	24.984	157393	11.967
2711	156.886	294527	107.954	11769	64.759
329566	11.283	217331	29.685	275888	69.328
22245	66.315	17543	33.593	180488	500.623
22248	18.327	217351	52.742	38889	48.666
227116	67.156	44443	171.047	314164	100.967
313326	20.81	346674	170.425	173800	99.5
356731	23.052	421768	10.119	238163	11.921
318725	12.084	341080	18.731	389170	555.298
318741	10.922	33920	26.652	238174	25.082
98849	139.062	6994	16.28	1027	118.759
195241	102.041	28538	10.363	173831	43.513
415690	43.147	120075	89.604	211359	24.418
216405	18.026	93347	35.627	249029	15.46
275596	46.163	384187	67.647	7195	108.366
54518	25.062	297978	21.491	416073	718.273
254072	14.388	22947	21.736	249044	21.781
156934	105.739	44494	597.595	227532	34.038
270235	11.991	190066	60.632	378530	12.977
271600	141.016	12118	105.317	324550	10.515
146227	28.086	260076	45.882	173879	172.136
227140	20.095	380958	264.177	114200	14.813
175326	617.085	313989	12.822	87312	242.501
388856	13.062	298040	81.021	378581	19.279
54546	11.67	394941	521.35	340824	10.032
324186	184.726	130981	686.191	232923	17.114
189418	17.431	98479	20.065	184285	10.227
662	128.225	195433	15.964	195163	24.903
33190	11.668	12197	26.421	217137	836.518
297274	18.328	298067	149.466	46051	535.157
421193	43.066	211730	11.884	119687	21.906
410341	34.359	298073	32.492	410705	475.61
92422	35.414	303304	15.956	256136	106.954
265486	58.429	174474	84.993	174138	2504.23
254104	21.615	28895	10.372	44289	125.372
146250	12.864	260203	11.847	297783	219.416
264916	22.664	287223	13.919	335553	11.238
324193	10.221	174541	15.323	254556	42.988
16906	21.146	39310	43.575	303073	231.7
81546	11.634	23093	62.382	346497	143.198
388879	46.858	222549	34.478	11960	15.72
308048	10.329	261371	204.101	249149	10.407
404953	50.343	12299	15.322	33781	12.313
356570	78.209	271116	54.948	238354	58.629
400014	85.685	8635	98.207	141347	61.396
38562	33.681	341345	17.716	30706	282.995
183981	11.187	379882	21.808	195356	10.258
347589	87.291	384508	11.122	1185	143.844
43877	279.496	7229	93.038	87434	112.871
194790	16.612	12350	21.958	380672	163.99
335871	51.536	51421	14.143	324730	10.239
130080	10.6	174934	120.232	12012	201.758
216509	10.765	219791	92.295	29087	136.714
22338	61.019	319622	13.212	12335	27.072
33220	31.429	341403	18.229	400059	11.749
211013	12.485	131356	169.256	125254	10.739
65363	27.198	244271	16.292	50853	10.359
119295	10.94	364631	928.894	222289	13.164
190101	150.964	147188	10.425	174158	302.397
50969	99.421	260344	140.838	28326	146.208
378154	11.224	262039	452.933	384115	52.039
38584	21.94	325543	216.101	76714	12.183
33247	12.354	386085	100.487	50951	11.318
372754	36.262	298324	32.418	330292	10.661
302635	22.039	17919	82.655	44495	44.069
265016	16.458	126313	62.416	66526	66.338
700	111.126	281993	35.566	384237	14.966
38591	22.299	346675	74.919	51093	34.95
97762	1132.27	44855	114.681	174322	268.547
27765	45.648	265853	11.349	121169	121.492
130097	11.971	88029	144.245	384245	69.61
86982	20.133	39517	20.783	17645	63.332
178647	89.597	341498	10.214	400167	60.247
11538	12.705	7361	20.515	1349	14.706
243408	18.284	384679	17.575	163201	34.353
394264	38.075	260442	81.783	130962	31.148
415783	49.753	18014	12.121	39244	58.386
205630	62.452	131588	72.587	271001	13.842
130120	52.615	44914	117.842	389554	37.254
38611	13.403	141922	15.657	109129	54.72
121570	50.782	12543	105.688	427213	787.882
159628	174.73	39577	20.773	304097	647.483
278373	314.482	24492	256.353	422216	178.672
55167	249.333	154169	1026	298082	17.042
308099	54.48	7480	15.346	1399	81.531
180117	161.964	362936	28.782	1408	170.652
346707	76.839	427586	119.519	28553	448.267
221814	99.164	28931	127.348	120032	11.401
211069	23.34	23457	69.537	386915	125.121
211076	53.641	82934	97.121	421902	52.035
410390	10.662	61060	28.212	71472	10.443
60056	45.729	77266	10.786	51262	87.883
173388	81.657	51814	13.254	308828	12.313
259539	12.601	1782	52.656	147104	10.717
205659	103.262	18180	443.078	1504	82.348
184035	66.688	244514	10.688	298233	122.48
345846	89.817	34502	21.463	12679	53.522
65402	85.978	1803	401.064	379197	15.383
791	42.896	385447	79.582	12348	15.534
368688	207.987	319869	44.195	342190	128.251
54855	82.852	276733	13.297	131330	18.334
372821	21.194	298535	83.389	120158	11.138
340467	27.174	131833	40.459	131350	11.745
421274	26.439	411315	14.096	265785	15.232
97829	64.83	19514	119.316	303506	355.124
173411	44.363	168987	54.216	82592	84.883
383603	13.567	278141	523.13	319649	14.568
87030	17.831	260651	159.645	28708	100.405
130176	46.933	1836	30.973	141775	17.871
367489	15.585	325708	12.827	298322	51.948
243467	13.444	400616	14.625	28740	68.773
113951	36.573	165030	163.124	127032	200.576
356648	13.268	147507	115.886	298338	51.062
97836	73.783	1881	13.452	44815	81.1
194876	48.08	7639	12.912	427464	80.433
103240	27.586	255253	76.059	319716	10.561
168022	12.491	136954	107.455	304057	353.961
345872	13.969	18301	118.959	352124	58.502
46487	146.354	341762	13.931	125757	52.556
157084	18.837	314471	23.731	174809	19.934
162592	30.024	255304	107.778	34505	76.747
151738	12.854	357746	13.235	362884	34.524
389315	799.434	126123	20.758	136664	43.069
184902	85.236	195957	36.019	12512	11.728
167916	15.248	7670	200.247	125787	118.832
167918	29.455	94126	12.9	12952	141.242
329718	14.446	1968	83.043	195688	115.437
367507	16.812	325612	11.592	341545	19.996
22450	130.065	363154	16.103	265903	30.363
302719	22.641	88377	72.854	18058	86.451
281131	47.592	255710	311.763	249676	21.172
362074	16.223	1982	170.29	82797	60.677
159641	58.367	142149	30.185	346824	84.808
271262	112.106	23650	14.773	39605	85.991
130213	15.66	364565	166.711	98888	22.284
394342	34.591	223081	13.067	298454	11.462
119412	34.834	422419	1343.16	174931	16.764
378271	334.285	175250	31.743	416712	13.103
345896	13.322	400745	46.488	217961	13.313
275763	22.116	52116	211.284	39641	148.161
157111	11.434	169163	162.424	357715	11.287
211147	19.289	347125	104.333	180592	231.172
44000	83.277	34747	32.753	179605	24.369
287972	46.665	341866	12.086	174999	146.083
70908	11.544	7788	81.979	298515	14.622
38700	47.287	35217	86.075	346905	661.999
92605	39.581	12917	68.371	309188	31.234
97872	32.895	121727	965.529	405923	11.984
97876	11.942	169757	83.675	212186	48.415
270421	132.196	163928	21.805	88246	195.014
270423	44.342	120718	19.323	212203	10.214
190560	51.366	52251	12.132	347737	106.811
70921	49.263	72161	70.725	2281	692.996
318923	13.662	298850	32.292	29025	26.655
152536	76.937	212482	10.389	23540	31.674
141027	11.129	347234	178.781	282282	13.648
146612	17.447	121365	100.323	39741	89.217
232636	15.422	179867	18.852	309257	19.485
329791	15.769	34884	21.513	190628	168.608
426732	33.416	255497	74.071	29054	71.004
33391	11.257	218387	50.57	287643	63.634
28176	14.619	293327	98.983	218134	37.091
27932	142.481	158529	12.014	77382	16.875
259618	42.08	271777	62.247	370293	217.006
2470	104.626	18613	336.608	422368	20.019
368433	96.86	250134	106.004	169146	114.987
254277	19.715	109859	13.434	298668	62.263
50003	10.461	380044	27.302	206844	16.61
410453	17.469	40116	60.606	347029	26.019
146437	12.966	309572	47.842	303912	281.077
146451	18.759	260968	88.416	190688	26.649
297506	18.446	304173	175.342	12807	129.538
389040	13.422	278261	338.802	29208	54.263
54719	80.419	34976	10.119	314495	19.174
318952	46.067	23843	35.117	342060	16.011
92652	19.995	260972	36.558	29125	31.208
308208	39.498	99331	39.648	347075	47.081
44032	50.42	23861	34.343	83118	24.51
173569	90.165	40169	58.96	137110	10.938
228766	15.471	153200	11.441	390161	29.595
38743	33.866	137345	75.808	357824	14.919
221922	71.249	342068	48.645	385178	10.868
399726	26.647	83410	33.685	218275	424.012
281201	14.845	369066	83.06	276977	805.41
356726	11.434	2323	18.382	18447	12.905
205955	123.613	180130	29.227	132199	80.939
151823	87.772	110397	170.714	368826	11.678
173585	31.355	179959	35.171	417012	82.472
173589	320.762	299769	61.694	223731	532.942
70955	12.329	369100	13.154	29241	10.611
54735	75.007	122043	144.42	422500	12.812
851	69.255	427984	77.194	406096	10.483
28002	57.411	13139	62.43	352578	10.984
87144	34.689	29468	69.266	12927	27.546
243561	22.949	380208	25.596	206987	66.542
286651	10.395	99434	14.437	276982	13.058
313535	67.259	23947	66.265	359113	153.648
221931	96.462	23948	29.78	260895	682.639
399745	84.064	23954	38.957	2135	50.469
324378	11.598	390460	65.222	250080	11.046
146471	29.155	72396	11.705	406982	153.511
189611	17.589	29547	12.273	294540	162.006
221940	73.626	120961	44.706	314621	14.044
87157	24.841	40323	18.181	23789	56.879
232695	157.593	169545	17.516	2195	62.03
218490	195.757	88762	66.725	347263	41.915
372954	91.456	304323	34.872	115318	35.203
205812	77.893	121883	91.486	417111	24.187
44077	11.156	261170	40.473	288831	289.988
121448	175.054	35186	129.361	218437	87.95
216834	17.267	380534	515.189	390326	33.687
383761	38.745	337186	10.22	406202	11.864
130334	16.28	110090	68.744	348358	60.597
211247	13.867	169613	12.403	208346	132.091
146497	10.428	88803	50.006	212557	24.136
233158	200.268	196337	16.178	370369	108.588
6505	19.382	132741	116.259	7954	16.689
314605	190.632	325956	32.436	369171	26.655
405124	12.409	142644	21.551	325790	16.439
903	16.822	35258	30.535	164056	13.829
221965	57.175	277363	13.043	304201	70.131
44093	11.1	283888	287.12	126471	1268.68
1598	43.337	411925	104.592	175552	133.467
119489	10.787	132801	19.947	422673	16.357
152151	15.613	228958	11.423	126486	56.431
157224	17.573	40499	101.92	142457	20.714
141107	132.938	35306	30.618	35073	11.652
44117	158.604	401175	32.937	363473	10.57
297575	12.99	277403	10.965	304252	59.492
415976	18.433	19552	253.554	2349	49.429
81779	12.418	314962	11.277	417211	22.684
6545	30.326	18924	17.833	380427	382.417
60229	15.72	202708	276.427	35103	61.416
275857	11.052	29707	34.562	406323	10.038
378404	44.557	24121	44.524	13198	105.532
103633	98.969	83707	47.809	52567	23.506
44116	25.022	299815	83.955	359099	169.784
297587	87.597	35453	88.882	126598	35.46
173702	147.529	401679	34.591	374592	10.176
378407	10.213	250524	107.183	342215	56.688
232750	10.983	422900	15.132	250335	11.427
103361	16.826	422921	201.988	88760	48.985
146525	231.134	40651	16.548	348509	72.646
416005	183.51	24189	22.598	164259	13.811
186248	165.528	272203	30.927	348321	365.903
286728	64.46	83797	56.718	218620	15.615
28040	10.063	45918	24.213	24010	11.366
114083	12.338	261307	29.374	358902	178.439
6571	12.89	45929	11.762	293624	23.725
277367	97.258	390738	24.773	88810	111.018
71037	31.554	35505	22.799	8171	43.751
92816	14.131	299390	34.589	115547	17.101
81815	17.478	283365	16.856	24059	119.863
173725	12.121	207604	47.286	53836	704.765
205878	12.061	342525	34.677	272231	12.893
319042	23.122	164506	58.755	422843	464.914
119526	21.189	24242	94.159	40506	109.298
60262	16.493	293881	12.929	411935	230.498
208154	160.308	29891	18.426	18905	40.865
179483	41.653	24260	31.376	164326	24.003
373023	44.079	46016	20.079	331536	18.399
22574	15.003	46040	38.695	385782	12.872
60270	23.744	29927	67.913	304435	45.963
44401	136.512	29931	28.711	202028	10.035
189688	26.391	223757	34.246	2559	45.171
87220	13.116	35619	10.281	255822	88.351
195043	29.945	2772	310.525	347627	12.736
98021	33.401	412126	33.149	422886	29.119
33530	13.789	148473	14.655	169883	50.123
335361	87.468	423050	89.841	56344	12.163
189703	24.39	40847	69.713	45830	64.813
130410	30.803	256071	91.196	196467	11.981
162804	13.866	363912	135.385	272151	24.947
227470	13.306	261438	35.447	18966	75.96
299053	1485.36	386150	14.599	331655	16.877
254419	17.461	353212	12.641	158971	48.499
983	12.77	256109	17.897	84530	88.918
45689	201.367	386170	29.836	142781	11.749
119546	72.084	13637	17.426	40662	25.714
65666	28.018	170126	71.028	35467	17.394
248992	54.163	30000	25.476	83801	19.22
200488	22.984	417585	38.436	14102	144.154
302905	20.155	417589	31.973	2682	169.153
92858	11.757	13644	30.951	234549	24.959
362234	12.318	315230	11.4	175985	11.937
211329	13.366	40945	12.221	251207	409.951
389155	38.904	250776	10.093	138029	32.401
394536	260.3	40966	39.443	133037	85.186
286799	41.396	95403	97.337	67460	20.457
351443	25.208	396199	46.083	72728	28.695
44185	57.282	138023	11.475	57076	1650.52
17209	13.058	89256	224.323	363825	26.017
50375	16.399	353263	10.712	422996	137.774
22617	19.372	304820	520.057	255997	18.384
173796	11.971	256178	12.498	3123	44.528
243693	25.543	121497	15.772	347777	130.496
238342	11.116	19894	42.47	332603	199.486
38952	320.537	30085	216.169	256026	17.056
76476	11.596	406796	45.807	2761	30.952
422623	175.026	348266	11.771	369567	68.769
162843	22.904	41080	22.334	391150	139.342
44194	418.582	170163	16.382	256059	169.276
265255	11.967	176308	15.51	304686	72.001
272167	1229.57	348042	91.662	24302	20.774
175428	109.859	176323	140.748	133774	511.354
259784	94.68	89375	131.918	2794	44.069
168143	15.831	41134	13.943	304697	329.194
50399	16.582	191640	70.787	386126	23.589
38929	58.818	412333	95.707	191478	36.646
347938	51.112	8732	18.904	2822	39.255
33595	16.798	84161	33.856	353211	41.092
275931	15.864	428492	63.868	40904	214.299
367735	22.734	8738	11.451	229375	38.366
351482	16.816	375436	93.44	219056	10.644
133633	287.917	122048	149.066	396176	106.278
130469	22.375	202511	44.28	35709	41.413
6697	227.218	261654	48.437	412214	10.206
87266	13.956	19899	55.288	24383	44.376
238182	14.11	3050	18.579	40993	100.664
346093	15.621	35946	17.995	185946	13.161
22778	162.165	369850	20.736	13700	114.345
17282	86.91	315444	21.809	386264	69.414
378519	15.039	100191	12.064	342884	68.499
227526	240.465	401729	19.222	2932	10.814
330073	24.691	219314	69.352	2933	11.128
87269	91.727	406926	76.21	35802	41.642
302961	14.006	170289	19.269	396242	173.256
6708	12.96	46438	24.131	67452	37.012
11836	10.272	417803	663.157	121512	20.284
335441	11.759	261728	98.481	348037	356.266
222119	54.538	19462	44.844	159809	289.25
297693	14.409	30244	180.994	223962	10.387
399887	13.005	8823	35.324	46315	221.562
330011	28.644	299773	14.708	24491	22.854
421545	14.573	8853	18.073	391000	73.004
217143	33.756	30260	14.012	143198	32.585
44235	51.374	186183	31.4	176862	111.777
416101	28.27	381294	42.697	3526	53.405
346097	23.428	73217	39.587	41177	34.345
22686	11.41	36073	10.118	428507	57.719
383921	28.99	406960	117.098	304952	348.461
426930	23.608	272829	43.36	342956	22.019
340796	18.401	133660	10.359	299715	80.934
168200	13.513	56920	10.623	348120	19.554
357515	265.912	127325	11.097	127208	19.698
125104	11.858	30307	13.513	89474	25.161
211399	14.307	348244	168.288	41248	56.755
173899	26.902	56948	16.614	46435	12.42
281438	10.228	127350	10.416	359070	457.911
313703	19.886	3192	687.619	30235	45.105
346482	24.405	24707	14.3	391086	49.682
400281	54.825	353551	49.911	261727	15.068
153944	80.921	261827	23.307	304997	32.34
130526	19.48	133709	13.466	375409	16.347
308447	15.317	30700	25.72	256374	10.232
275985	10.28	14077	318.574	73188	15.003
243776	175.141	176599	15.901	90066	430.117
38984	22.918	3209	358.928	202615	13.112
195151	28.132	89610	10.491	36099	26.142
60374	11.382	186264	74.889	381127	20.762
297721	174.357	348301	76.82	127324	15.874
399923	12.195	19569	10.466	36126	21.537
410677	36.338	343189	10.527	197010	12.111
103484	21.907	24743	48.675	417879	371.125
130536	12.108	89631	23.94	213486	15.166
340844	77.56	358993	13.396	41405	21.147
303020	17.106	36215	13.936	338059	140.888
383957	181.381	78816	36.715	213501	53.826
340853	28.903	343241	40.189	19564	27.044
98180	13.513	256491	37.781	428668	50.521
98185	13.125	176679	18.916	46554	74.744
189853	20.851	412603	166.201	96001	11.692
103499	14.056	251168	54.421	386594	23.105
125408	118.576	8993	14.717	24752	13.207
87345	16.093	53565	41.921	256450	81.794
119748	20.356	299993	14.562	245795	10.441
399944	48.889	197154	16.143	251145	11.789
38999	22.632	251191	20.003	89661	41.062
367833	10.667	3319	11.336	3257	12.223
426972	20.645	305201	152.017	348348	20.707
310014	235.726	418013	93.337	84400	190.184
281479	19.367	30491	24.484	267549	15.49
346153	33.222	84484	19.506	267522	10.45
297915	41.673	391325	77.682	67790	22.163
217151	10.894	154315	12.226	116304	10.76
17364	17.084	407261	159.551	343254	21.072
39010	26.968	170546	192.975	41491	13.813
421607	12.106	78956	10.806	110930	14.541
60408	11.214	19734	15.856	116309	12.717
206992	33.407	24922	25.632	256511	14.79
54964	387.782	79000	13.51	401828	18.695
399958	37.596	305248	107.556	310675	54.517
60429	14.142	122021	11.62	84450	14.895
265379	12.567	170616	100.852	36326	56.853
146723	18.181	343427	25.518	300048	24.865
6822	73.066	219650	11.151	423619	14.332
41269	99.946	401926	12.519	84495	68.685
238290	29.54	370219	19.104	353781	605.57
303059	393.629	24944	43.494	412681	68.269
426991	31.411	256634	56.785	391340	411.573
292272	11.896	89879	29.229	343363	98.628
319211	18.314	176929	46.258	219596	431.352
421625	47.575	300189	28.829	300089	105.426
60430	11.037	343471	49.193	256591	36.655
200637	26.109	46820	66.261	100609	43.655
389330	12.573	14320	44.431	343399	10.366
367868	10.582	256698	11.527	9097	19.037
157458	110.185	407292	33.691	391386	67.648
39031	42.902	428952	18.037	30560	10.312
362368	10.069	343599	30.763	9107	11.145
17410	19.991	256725	70.758	46749	41.714
255514	72.65	391553	14.561	96368	16.677
324656	42.527	134142	31.721	326982	36.898
71217	67.259	835934	28.705	105713	58.273
76611	14.927	192228	17.378	289126	60.005
87398	22.644	431822	16.943	401956	35.137
82024	11.776	599059	12.707	213754	12.386
400002	11.999	766150	14.352	30651	161.009
362376	71.618	458854	31.495	89941	33.114
1165	61.648	442685	20.826	300240	63.335
114622	374.911	690642	114.813	423771	11.665
200657	12	512752	20.89	423779	11.612
28253	23.011	647513	14.701	386891	161.284
400006	31.119	728412	23.22	41680	14.319
141344	13.119	819964	222.808	327074	20.475
200670	68.654	609824	18.389	412824	59.96
65769	14.451	744553	15.622	30689	30.53
82040	12.953	431873	52.467	105770	20.528
238331	150.23	782309	23.62	116575	32.377
373283	25.197	572158	10.357	375808	49.411
184374	26.323	431891	13.394	294887	10.991
22973	53.061	599139	22.929	375806	13.973
130656	16.344	766265	10.013	134133	55.895
28262	17.418	485818	18.432	41738	41.946
276074	10.775	609884	28.591	375821	13.682
55025	10.914	663952	90.594	431372	39.165
206096	45.211	739332	27.392	776609	57.363
357021	13.165	760825	63.104	469454	24.253
222245	11.044	545179	17.686	566327	21.424
195253	16.402	685388	13.029	177148	215.671
324687	43.903	485966	75.323	690304	26.538
324693	14.037	733883	26.794	603998	79.477
130662	107.903	739366	97.923	235507	27.449
39063	30.928	469809	10.46	642167	49.476
195260	30.75	512910	22.99	771576	36.853
44352	125.769	469844	22.479	728391	10.337
98280	34.656	755448	10.47	523721	23.088
87438	10.973	561456	10.225	469654	25.257
1194	11.628	534427	27.139	819949	55.719
184406	204.052	518315	11.464	836201	14.473
50778	178.52	567126	53.821	540176	153.052
184410	80.49	857870	57.027	674472	17.967
303122	35.449	739367	11.343	814679	87.231
357032	12.206	453626	11.799	599270	45.494
174125	17.646	588382	19.196	733794	56.912
163027	10.609	496767	15.14	819994	31.609
71254	117.786	669277	49.401	679875	11.012
28303	21.984	561571	11.738	442748	10.45
346274	14.651	690917	13.73	588233	74.234
244338	110.195	432107	20.738	442792	68.446
267333	225.253	518423	33.287	631445	22.178
313845	40.94	647749	16.74	588351	136.025
76667	13.87	577635	44.093	485823	16.171
44398	87.58	825649	12.014	555981	12.795
416244	10.907	723274	10.15	512852	11.753
115969	379.53	448279	29.464	706908	11.57
108988	10.269	540071	10.917	690752	135.436
6938	56.724	636985	29.129	836290	26.321
33951	16.443	556206	15.442	599161	12.577
303151	209.51	577648	12.62	857845	20.491
410803	44.845	642462	12.803	539950	43.507
281654	702.234	480675	19.894	777093	10.926
33850	106.649	717944	39.469	545205	12.365
249206	10.814	453748	17.705	647630	14.771
308598	19.139	820218	20.148	475132	11.27
60533	20.336	847260	28.155	766501	88.608
71300	15.34	820230	13.122	690833	19.055
119836	10.965	674822	15.524	701618	62.179
55088	39.212	432251	14.335	803986	52.011
250306	62.358	728796	16.569	804006	22.322
39115	11.7	448354	14.061	766424	55.326
362450	31.174	550837	10.006	550657	20.459
67027	305.74	459248	20.312	561512	82.048
125293	45.465	599375	19.191	507593	49.501
249230	10.602	642527	12.952	459102	15.663
357140	37.747	599397	11.264	841715	28.838
405421	10.901	26	11.609	442960	33.232
217348	34.113	52	419.983	620809	57.365
131861	70.427	70	54.811	448243	14.614
98348	50.126	78	155.426	744749	14.931
260025	34.815	231936	104.518	453679	76.146
292430	71.382	151040	198.122	475276	13.258
1253	12.075	221184	218.546	469994	36.401
103672	12.332	3201	181.667	712492	26.172
217352	13.282	133121	170.534	545376	23.141
313906	21.474	148354	271.797	857978	24.766
60569	33.464	18178	85.702	443090	45.936
211617	311.424	54018	169.421	809616	14.658
76724	14.721	355971	89.872	550804	43.532
168423	43.834	37892	70.595	432243	18.331
50938	12.799	355972	60.988	432260	12.126
103691	12.776	145668	845.148	620956	18.285
157588	16.95	97156	927.865	761118	11.926
6981	18.615	328965	255.562	750233	14.648
22918	72.404	264326	88.664	858016	15.323
103702	11.138	377479	64.294	820246	27.865
384167	34.281	70151	61.144	685664	11.24
76741	29.251	188807	848.306	453792	22.936
384905	64.512	224521	202.077	858031	17.904
243984	10.474	129673	55.039	453802	11.281
141476	17.588	356106	193.95	707212	10.078
71351	12.514	366731	115.351	550862	10.019
233146	10.386	291211	145.038	815114	13.181
351941	30.259	226571	295.385	604796	12.934
190059	31.571	313996	217.193	669441	10.732
341106	13.345	282892	101.101	647905	11.555
109044	113.358	201228	683.026	701946	11.88
163780	78.508	425997	76.155	4	686.533
174279	17.996	37773	67.815	10	131.612
381531	294.542	237325	124.849	36	99.606
254711	78.634	118671	30.554	88	176.657
297979	68.819	334351	400.427	112	990.197
87557	12.506	255119	892.855	5505	151.608
103718	12.339	43919	47.743	355970	91.248
249284	77.655	64783	20.618	312963	187.393
146923	14.988	262160	1053.93	22147	34.755
297990	35.557	32400	136.539	124035	24.814
141861	458.119	313105	68.651	420612	36.783
416323	24.475	259217	140.392	253829	147.244
330313	23.747	16658	2896.84	324869	1121.56
179163	26.687	37778	103.101	420618	108.563
206228	15.325	389010	80.945	43147	87.694
386763	58.06	215699	531.092	415244	36.906
17620	15.653	283539	238.23	17551	213.544
51065	42.407	420627	101.902	37775	84.622
88322	63.613	70292	381.717	420623	104.059
109074	10.66	285844	163.8	17169	116.211
287126	42.955	76564	111.74	382867	63.624
319404	133.5	377493	115.828	312852	87.568
130885	88.476	253461	117.432	70164	918.89
158153	136.549	301974	295.098	124054	85.808
270941	39.861	89494	81.76	102935	230.624
17646	15.905	76951	457.278	218647	314.065
44527	86.003	291223	340.713	345244	84.15
44528	11.302	97175	145.013	328990	558.064
136203	25.675	345112	532.814	21665	117.222
168482	50.653	199576	13.702	59425	21.875
114480	15.647	170008	431.887	345123	183.112
87641	67.111	366744	83.462	83491	414.107
368108	16.122	75544	14.807	320675	111.391
44532	11.209	10905	110.406	388259	47.987
136212	59.963	199577	97.46	32419	47.704
39214	46.575	64794	695.172	221092	49.004
271075	17.379	426011	337.672	388260	101.074
53099	1629.84	350491	140.58	275364	144.992
87669	75.587	59419	280.942	393638	79.122
368119	28.248	27035	340.495	301996	75.215
195412	15.214	114203	770.039	339759	140.876
131293	48.286	70172	10.783	426034	20.101
12163	215.116	22172	138.602	183346	12.342
28478	61.018	320156	70.759	339763	72.186
34005	10.981	190877	119.784	415284	42.094
378980	17.078	366750	77.649	27060	88.879
233203	14.056	140319	75.386	32437	119.875
17665	14.865	59423	4037.32	293302	2235.95
265617	18.53	129823	962.36	377527	128.594
7070	13.713	118688	165.875	174263	256.456
303264	21.393	315680	154.241	16184	89.318
319439	38.314	301984	640.341	314425	122.343
1368	34.052	201249	138.309	426042	169.998
136289	15.214	415265	26.952	174650	75.941
60642	10.512	204961	125.586	404410	30.225
24040	26.607	30625	349.194	167227	84.17
130967	30.284	129441	93.829	32571	106.177
119981	11.339	361378	108.792	156988	285.532
260403	281.638	328994	102.347	258877	71.299
184578	24.784	307363	30.749	426046	42.292
217507	11.113	194212	10.195	211134	323.148
384305	114.671	200229	159.33	291263	109.479
168633	46.757	91685	73.467	16194	1578.79
87910	39.165	183846	1060.3	248258	409.422
51179	14.854	301991	27.496	27074	594.448
60655	18.91	339751	57.432	377539	79.691
338166	102.479	164136	148.612	22213	24.163
71427	16.195	151080	15.053	320197	118.248
184588	12.641	38184	117.396	11462	46.402
174408	216.503	91944	146.587	307398	10.482
131016	43.574	273064	252.792	215751	85.334
206286	17.2	323625	117.166	426056	119.696
99437	143.134	291241	75.306	302024	56.433
157701	32.961	278313	121.806	179656	270.329
141576	62.156	345130	25.788	70217	229.496
103816	76.688	70186	428.558	345290	181.743
266012	152.966	217898	224.968	18379	181.862
292793	41.485	415274	17.907	86348	17.602
87756	17.658	368683	131.756	261452	176.276
200914	11.953	173355	111.947	48588	21.953
400227	83.057	377516	104.188	339789	148.09
114557	44.269	199596	92.276	145741	93.747
23055	56.776	334380	177.271	153934	422.453
71445	16.543	66093	108.564	32462	343.863
211741	69.656	151085	1981.1	339791	49.233
152364	116.122	299949	1630.68	145615	18.852
335929	33.522	339757	193.392	44627	69.916
23744	642.357	242733	603.857	10836	78.748
324942	30.522	14126	120.974	21588	24.022
28540	56.4	296622	172.709	334421	94.642
1410	43.945	21678	176.734	339797	112.052
373506	14.967	22830	1179.16	382934	43.288
136347	50.789	260014	649.505	5465	77.568
410939	53.72	64814	77.274	65372	691.812
389578	10.091	104623	104.77	167261	64.349
260170	34.733	369967	128.091	124125	98.101
324947	14.314	13360	44961.5	372061	351.276
287199	14.204	16304	126.093	16222	64.7
206313	10.577	165424	18750.6	134878	137.224
77184	602.645	91696	851.545	59360	102.99
1425	53.769	339760	150.569	361314	19.461
410943	11.029	111024	1730.19	21602	93.62
271042	12.851	377521	87.514	264291	293.351
12228	11.384	134833	138.257	216291	96.319
126032	61.674	76465	94.343	393701	46.587
324967	66.73	373937	346.228	328933	13.866
276350	15.504	10802	31.208	32357	229.121
60708	13.337	33331	113.571	75494	218.258
249382	56.041	312755	129.574	156391	265.445
39290	157.971	5428	534.356	183400	126.765
168583	28.615	312756	12.082	345193	130.752
249390	14.596	266164	91.563	415209	192.328
136373	43.027	86324	60.349	81386	4799.68
179264	16.817	204981	170.086	5483	127.389
260195	18.202	426038	227.078	83947	1050.92
427258	23.541	367286	4503.93	81003	28.063
357279	15.675	258870	171.325	5484	17.385
89376	1507.99	196663	114.337	287212	1392.77
103862	11.636	199607	84.197	113262	27.807
244151	128.734	167223	401.944	285807	23.943
362610	21.032	70199	560.173	135024	88.833
51843	695.023	22199	39.003	86385	96.898
1450	79.384	239671	1003.55	37745	131.636
211785	143.746	307383	108.015	318193	240.464
109172	24.157	102968	118.788	282228	246.595
255510	62.407	80952	22.938	396533	85.018
1455	41.523	283193	1127.94	86389	38.341
201008	115.17	156473	104.543	70133	200.112
213171	115.08	2618	620.26	21621	111.473
23098	11.56	393658	92.826	91765	62.739
179283	232.148	70203	947.575	280568	284.969
44635	49.605	195515	987.106	318201	232.433
281842	28.057	361276	266.21	134907	917.775
55296	11.023	426045	45.44	37755	109.65
217602	41.816	75581	108.646	329597	90.177
384426	10.235	66750	128.218	43261	11.2
207548	91.899	285886	192.36	64765	391.914
34125	20.866	145598	195.88	248446	17.807
12281	62.953	70207	211.229	283774	511.347
109188	10.803	269759	221.787	404478	17.581
373560	15.068	309695	137.156	50047	20.19
373563	20.452	134848	128.138	351103	553.345
314072	23.691	334400	228.421	48639	67.418
211803	15.303	302016	97.129	206632	862.755
163309	14.253	174528	292.323	253488	562.547
131185	14.968	109120	99.799	128	84.061
271091	10.958	323648	105.112	70273	91.307
222579	11.109	6722	87.541	334467	150.766
190249	49.084	377538	94.461	319364	223.384
222559	11.796	226498	33.648	81029	181.829
179306	12.343	361667	101.146	372231	65.468
152428	42.208	177987	64.138	27147	847.671
206391	16.9	99141	838.702	173837	135.485
125540	14.646	184773	204.243	22799	837.989
131236	12.439	334405	565.21	377617	87.504
303398	34.42	124101	61.596	350609	209.404
427331	29.607	420677	32.89	86420	11.764
201055	64.306	86342	684.665	150	83.052
411027	23.079	420678	35.015	13718	150.829
254876	35.13	309318	1754.4	345241	40.716
109212	10.686	1095	68.965	334491	590.49
341328	13.092	302023	152.182	339869	54.657
341333	15.586	216136	1055.39	37918	51.205
163334	118.351	221128	84.313	309534	190.289
379169	10.149	43208	132.674	161951	120.691
362679	14.616	29640	80.2	5536	14.582
206410	15.298	215753	16.708	345250	62.162
249444	57.013	190665	1096.1	37922	39.258
163342	12.153	399050	178.572	221219	112.384
239672	182.539	305227	145.496	302117	132.989
147130	55.152	76107	1299.49	134950	110.671
168654	11.045	165068	328.997	215847	12.623
341348	65.413	19020	232.475	356008	155.396
125577	18.576	366668	17.554	412585	72.688
136467	95.797	188748	2835.26	134956	124.046
191406	108.86	194124	218.844	332076	82.619
379195	15.787	10829	186.678	388396	13.858
195558	13.642	366669	82.48	345261	81.081
336110	243.343	12622	342.746	350639	127.74
23182	20.993	172622	784.655	205104	80.669
141720	49.548	43214	90.441	345265	121.825
163355	20.073	129486	304.49	318260	154.822
174626	16.093	336335	132.094	136629	100.739
157884	41.77	377552	136.772	404533	182.587
147140	19.079	312784	136.047	5558	113.703
362704	37.194	280528	398.465	130358	138.843
405737	66.103	399056	110.218	312889	96.179
351982	11.579	43216	62.303	259005	11.321
147143	14.952	224464	153.778	267327	202.296
82505	15.397	97104	91.761	361409	191.426
346595	15.331	215761	315.862	59457	96.046
168679	91.683	366673	439.744	404546	59.642
271153	31.004	269649	72.448	366788	18.228
44732	15.305	303953	191.147	183494	50.036
17854	16.449	345171	94.073	179015	98.488
304271	121.672	118739	102.243	226632	50.47
12367	165.699	358355	117.093	178124	60.448
66145	11.649	145619	102.244	21714	109.583
276457	57.123	361940	168.318	315731	327.792
244261	32.186	334420	115.165	367829	128.137
17864	10.133	140244	591.42	294232	144.35
34388	25.218	62292	239.429	107993	95.573
368371	55.305	258900	318.323	183515	86.484
168713	16.2	373716	131.874	286043	339.568
1547	68.628	361301	137.422	178140	86.363
1556	151.988	328917	130.113	59871	119.833
233400	14.38	292949	116.376	75616	109.487
152506	69.479	21590	120.766	27106	126.874
292946	30.209	285911	424.186	64869	152.596
24148	95.127	24535	178.949	329063	128.04
109278	105.433	231896	106.253	13800	203.694
330596	11.458	282968	737.65	420713	80.097
201062	31.539	21592	1564.68	307565	16.154
260337	10.61	302040	53.514	27118	153.779
368381	67.955	172888	177.541	43630	61.432
395140	44.124	389848	159.268	372209	75.351
1568	461.951	292568	694.791	415350	18.116
23233	113.378	314585	554.319	130937	142.92
23235	40.43	382937	165.119	18810	158.281
184775	12.706	285785	27.168	420731	24.343
17889	10.192	19162	540.96	32507	17.817
120177	12.735	10843	772.496	302077	25.877
93683	26.39	409819	97.62	248125	20.802
190327	10.295	227675	178.413	125516	608.757
153229	20.036	10844	157.608	415227	22.641
276496	10.319	372060	96.524	188931	10.449
114963	11.269	328925	13.511	326153	107.762
87956	16.415	151005	429.317	11028	151.399
168739	11.673	393694	95.087	38038	255.617
28723	11.077	59358	205.891	5657	105.487
405705	63.231	250719	1555.38	162079	118.174
34252	17.574	59359	94.895	318369	122.406
23247	101.258	296672	90.857	345508	64.008
136556	33.462	237280	105.95	16424	60.283
379260	10.851	305121	58.381	292781	88.058
427420	27.754	162145	242.802	323764	170.119
176414	190.191	280418	90.655	64952	209.575
39470	12.574	253538	10.338	70330	76.54
114742	11.01	43235	24.618	174017	81.64
131406	431.374	339811	28.971	393796	65.66
389726	95.089	97123	789.582	329156	13.359
185069	986.658	2404	178.28	21829	189.425
303515	65.449	113252	128.949	216134	120.256
71591	15.945	80996	85.481	65223	88.742
416561	28.952	253541	10.034	132425	168.741
1589	48.23	275045	12.758	339915	95.137
292800	10.694	26982	85.485	291405	95.292
336204	65.427	109286	1216.8	164560	57.983
60877	11.999	10856	12.226	130132	156.044
238813	107.496	113256	164.686	219	16.403
309099	48.855	183401	154.375	339932	10.159
12413	82.286	345195	275.946	345311	63.452
341447	46.47	275179	308.886	388447	12.06
292815	23.811	210411	137.659	24930	144.896
184787	424.955	37868	80.289	205154	128.359
308960	16.48	17261	134.489	277730	258.745
104809	701.219	131822	113.028	221284	237.327
254978	15.236	34286	106.725	32617	69.957
136590	69.674	285806	248.996	81131	41.608
71609	13.808	16239	837.745	218348	295.798
238802	62.156	319727	282.437	288364	83.795
298336	44.28	43247	111.82	345325	101.78
23585	121.026	328944	102.502	174833	99.534
373704	20.194	183408	252.348	253685	71.854
384623	17.255	404464	108.031	24439	105.909
271226	26.364	307440	54.339	339959	170.883
169342	26.008	327024	141.939	264442	68.089
17944	72.479	32368	71.467	135035	60.662
147235	40.936	361329	155.927	11516	87.997
7332	11.422	345201	87.471	151130	140.557
422053	10.339	366705	92.831	108027	519.77
147238	81.48	388593	161.73	140420	327.174
282186	27.521	113905	46.49	296837	45.532
319694	47.166	366706	125.124	221321	158.013
267539	49.891	264307	511.89	24206	215.629
136610	27.358	52979	190.742	404622	17.589
174757	107.689	26995	16.76	221334	167.054
422059	38.202	86388	1835.83	326937	70.59
7340	39.179	185716	340.374	248608	10.738
422061	10.741	113268	102.623	358304	136.095
422063	12.829	82037	606.485	340002	45.231
379338	23.747	312821	319.122	135076	105.945
60907	13.191	350581	74.157	415396	71.135
157940	142.637	175989	344.487	130980	90.881
244341	20.86	328950	17.549	24232	127.988
23286	22.478	378614	1006.13	172842	62.659
244879	25.621	183414	120.594	5690	43.316
109347	14.718	339702	106.823	86590	115.324
12462	19.981	229238	57.669	282564	75.773
422076	86.291	70135	452.079	323788	265.577
98768	10.864	307447	107.802	325708	268.028
1634	26.559	350585	622.09	32717	109.221
179442	16.46	91769	650.109	420814	68.396
51609	87.402	75513	183.527	59604	127.3
136623	15.099	48633	480.765	70357	177.916
136624	18.651	409850	52.146	372311	67.231
228145	11.929	318202	57.443	377689	82.408
211978	705.828	323578	96.887	67547	83.533
51604	25.378	310522	150.215	59613	83.797
201139	14.471	115835	177.477	338399	78.179
13779	76.725	312827	85.095	296803	317.667
357469	30.528	102523	138.561	329188	70.069
405767	25.625	345981	657.222	7017	121.113
309032	10.178	2430	229.385	296809	90.677
368446	39.85	199550	1146.78	334577	10.089
131520	12.993	104702	262.062	334582	79.21
261193	59.76	59390	151.616	43274	158.173
147280	148.382	264319	138.851	415332	23.358
164454	202.589	21631	168.12	312978	107.211
314214	42.378	420607	94.869	286010	160.203
292877	14.596	64767	103.453	318437	180.336
346726	93.47	302976	91.546	291462	147.577
163480	16.856	334465	121.414	350728	10.82
136642	13.611	130	100.852	21899	118.195
120263	10.554	21762	41.992	334621	62.312
120266	226.581	334466	79.181	118946	47.915
120269	17.625	302082	87.232	340016	92.157
77143	48.368	361475	14.865	81202	107.467
416798	12.46	399107	14.634	364601	67.877
18004	11.304	399108	165.992	5819	22.571
77152	13.342	186244	118.062	326973	117.951
93812	12.308	59524	68.983	11724	47.864
98812	10.986	329093	202.783	32741	39.989
114816	55.578	118790	112.242	65003	76.793
98822	19.38	302086	48.133	22254	108.502
125773	12.433	86792	27.954	323824	113.553
125779	15.435	218248	83.654	16501	69.347
66285	12.218	426121	87.946	38135	46.63
260464	311.561	118793	17.304	189176	18.494
168838	21.932	129545	165.914	32762	105.379
131598	48.709	163593	106.57	162061	129.164
125785	17.176	148363	603.806	12364	714.384
235025	328.58	86411	254.536	11264	84.654
341540	48.395	399115	14.646	308352	121.082
179504	72.717	86412	23.66	319237	99.371
379442	21.827	129548	947.092	318859	103.845
222771	71.575	37902	321.688	65038	150.132
82748	94.784	27151	123.039	377744	115.248
23360	22.061	381456	134.223	38171	50.996
212041	15.687	151313	148.709	393884	25.108
336332	12.751	124177	146.433	404655	67.609
44913	15.811	388369	282.277	308	322.508
326144	88.619	32529	160.951	412088	155.555
131605	20.778	124178	69.282	103864	60.119
131609	76.662	115859	250.702	321	58.817
28852	11.404	291347	108.853	217802	194.845
389815	10.139	19477	98.209	218321	94.998
152683	22.247	119061	636.938	313053	120.59
125808	106.539	11414	116.83	172894	24.198
66311	13.33	377623	98.704	178277	66.738
357522	21.544	205079	224.33	280686	102.214
88094	112.899	372247	86.882	420848	70.568
77781	48.051	75672	137.77	27031	193.613
190446	19.165	372249	97.917	102509	50.645
39572	22.353	350618	33.903	323854	35.906
98851	68.152	2971	640.362	426264	65.166
396584	29.752	264348	11.694	32805	121.257
176825	235.781	334492	119.178	38185	11.386
[truncated: 55,896 more rows]

## Sheet: Fig. 2g-h
	axons + dendrites					axons				dendrites
metric	value	Comments	95%-Confidence interval,	95%-Confidence interval,		value	95%-CI lo	95%-CI hi		value	95%-CI lo	95%-CI hi
final segmentation			lower bound (95%-CI lo)	higher bound (95%-CI hi)
edge accuracy	0.955749		0.9349	0.9715		0.980681	0.9733	0.9884		0.922272	0.8652	0.9526
Expected Run Length (ERL) [nm]	69124.4		43085.3	103021		41859.7	33370.2	49926.4		121012	55240.4	185507
nERL: ERL normalized to maximum possible path length	0.895346		0.8715	0.9259		0.95287	0.9373	0.968		0.861208	0.78	0.885
# splits	16	12 incorrectly attached spines; 3 split off spines; 1 blob around which axon trunk is wrapped
# mergers	2	actual mergers: 43232 (two dendrites); 275069 (axon fragment)
Total Path Length [nm]	3.72575e+06	NOTE: Split and merge numbers are reported here only for cases of involving at least two skeleton nodes. This is necessary because of ground truth skeleton inaccuracies. Spine split/misassignment counts in the main text report include results of a manual review without this restriction and are therefore a superset of the cases reported here.
agglomeration
edge accuracy	0.92759		0.8772	0.9642		0.948546	0.9024	0.9801		0.875687	0.752	0.9468
Expected Run Length (ERL) [nm]	66349.2					38788.6	29526	47939.2		117610	48107	181796
nERL: ERL normalized to maximum possible path length	0.859401					0.882962	0.7955	0.9404		0.837	0.6764	0.8784
# splits	31	3 axon splits, 1 dendrite trunk split
# mergers	5
base segmentation v3
edge accuracy	0.801319		0.7695	0.8387		0.875287	0.8431	0.9129		0.704528	0.6547	0.7454
Expected Run Length (ERL) [nm]	17310.4		14159.7	20605.6		17751.7	14873.1	21385.3		17135.5	10062.1	22992.5
nERL: ERL normalized to maximum possible path length	0.224216		0.1632	0.3634		0.40409	0.3174	0.5228		0.121949	0.0989	0.2016
# splits	413
# mergers	0
base segmentation v2
edge accuracy	0.740083
Expected Run Length (ERL) [nm]	21105.6
nERL: ERL normalized to maximum possible path length	0.273375
# splits	500
# mergers	0
base segmentation v1
edge accuracy	0.391975
Expected Run Length (ERL) [nm]	1670.41
nERL: ERL normalized to maximum possible path length	0.034719
# splits	77
# mergers	0

## Sheet: Fig. 2i
Spine _ID	Spine head volume (µm^3)	Estimated Head-Trunk Distance (nm)		Histogram	counts
933460	0.00732054	430.022		total	58541		%
686877	0.00732054	442.971		<0.01	1085		1.8534
1950919	0.00732054	413.924		0.01-0.05	30880		52.7494
756351	0.00732054	350.039		0.05-0.1	16834		28.7559
753269	0.00733029	874.366		0.1-0.2	8788		15.0117
1359568	0.00733029	442.109		>0.2	954		1.62963
318614	0.00733029	521.021
1284229	0.00733029	613.248
1519363	0.00733029	321.345
784851	0.00734004	716.234
2020415	0.00734004	570.626
72534	0.00734004	470.52
697600	0.00734004	417.189
1786422	0.00734004	586.986
809484	0.00734004	672.839
1606599	0.00734978	380.49
1002585	0.00735953	716.661
796237	0.00735953	616.542
882301	0.00735953	358.591
1727416	0.00735953	609.521
186873	0.00735953	410.877
949684	0.00735953	291.512
1009688	0.00736928	506.739
1848335	0.00736928	381.266
1119653	0.00736928	316.869
1517476	0.00736928	371.255
824790	0.00736928	385.424
262715	0.00736928	400.722
766463	0.00736928	647.008
866894	0.00736928	383.227
708645	0.00736928	235.038
1822169	0.00737903	480.741
974276	0.00737903	1093.44
782310	0.00737903	834.261
762942	0.00737903	618.331
293000	0.00737903	232.833
452178	0.00737903	596.671
1685459	0.00737903	974.837
3922732	0.00737903	167.765
264086	0.00738877	553.952
560916	0.00738877	275.425
1241044	0.00739852	578.324
482413	0.00739852	445.821
1240394	0.00739852	253.221
894308	0.00740827	370.467
2017947	0.00740827	299.961
1851878	0.00740827	758.431
19313	0.00740827	337.825
554236	0.00741802	306.47
1376947	0.00741802	620.395
245337	0.00741802	414.057
1825206	0.00742777	660.108
1206488	0.00742777	432.302
692028	0.00742777	577.163
3478493	0.00742777	468.936
1232060	0.00742777	338.878
4228594	0.00742777	634.656
1408611	0.00742777	638.418
922057	0.00743751	414.57
1437738	0.00743751	497.079
1842590	0.00743751	429.906
1542823	0.00743751	571.449
1502680	0.00744726	717.021
1749671	0.00744726	1179.02
1101255	0.00744726	468.157
1903726	0.00745701	254.268
939482	0.00745701	430.768
1080742	0.00745701	524.923
1106603	0.00746676	545.627
1725390	0.00746676	436.837
1031013	0.00746676	364.56
1535544	0.00746676	282.692
1245786	0.00746676	489.379
265207	0.00746676	322.623
1845293	0.00746676	512.622
1004206	0.00746676	509.332
1393665	0.00746676	946.49
194530	0.0074765	303.385
433523	0.0074765	368.429
579873	0.0074765	1077.42
1100487	0.00748625	175.202
1067645	0.00748625	363.346
235560	0.00748625	453.806
907447	0.00748625	441.567
328906	0.00748625	565.489
997295	0.00748625	300.868
590021	0.00748625	453.659
1300187	0.00748625	333.843
2387426	0.007496	351.529
1036644	0.007496	290.887
1377277	0.007496	328.792
1745883	0.00750575	408.382
459609	0.00750575	2193.68
6063	0.00750575	314.658
1301272	0.00750575	429.291
40130	0.0075155	353.782
1892941	0.0075155	999.379
1289242	0.00752524	451.093
1892108	0.00752524	457.924
264838	0.00752524	393.811
1185259	0.00752524	493.489
320212	0.00752524	296.233
267600	0.00753499	563.659
1050290	0.00754474	271.649
3309156	0.00754474	633.304
1514254	0.00754474	1351.06
315587	0.00754474	512.829
3682797	0.00755449	628.118
826472	0.00755449	741.65
1706925	0.00755449	292.15
741769	0.00755449	432.942
1732829	0.00755449	370.551
1047931	0.00755449	430.768
1377805	0.00755449	635.877
1850099	0.00755449	436.879
1585919	0.00755449	260.682
1129146	0.00755449	465.284
1364175	0.00755449	690.329
593319	0.00756423	335.896
1831624	0.00756423	237.102
185862	0.00756423	334.142
1119397	0.00756423	495.283
2122750	0.00756423	432.302
783148	0.00756423	344.68
688743	0.00757398	321
124938	0.00757398	261.403
1383481	0.00758373	509.608
1004793	0.00758373	631.351
895010	0.00759348	649.679
360250	0.00759348	100.398
1678717	0.00759348	597.633
2729427	0.00759348	788.973
1242255	0.00760322	539.072
1793690	0.00760322	591.83
1357256	0.00761297	447.707
1752376	0.00761297	386.38
1028114	0.00761297	230.396
988989	0.00761297	1009.87
1459776	0.00761297	335.497
118857	0.00762272	296.868
1166375	0.00762272	272.678
887839	0.00762272	361.505
3751855	0.00762272	306.228
1981805	0.00762272	427.469
1120161	0.00762272	385.602
2933589	0.00762272	310.739
12123	0.00763247	914.524
796566	0.00763247	252.945
736838	0.00763247	460.329
297922	0.00763247	372.944
111378	0.00763247	244.679
902468	0.00763247	460.777
999397	0.00764222	616.69
742166	0.00764222	280.712
1490322	0.00765196	339.795
80085	0.00765196	296.868
1356479	0.00765196	237.428
1091671	0.00765196	925.325
867578	0.00766171	394.836
259596	0.00766171	529.649
486838	0.00766171	178.859
1377421	0.00766171	472.136
2557382	0.00766171	316.21
1980148	0.00766171	394.274
495816	0.00766171	469.431
1492912	0.00766171	408.033
716154	0.00767146	856.669
257480	0.00767146	472.684
1108919	0.00768121	623.927
1130537	0.00768121	387.681
666741	0.00768121	435.817
151299	0.00768121	297.441
19439	0.00768121	434.326
2019559	0.00769095	733.9
97594	0.00769095	399.6
803797	0.00769095	437.494
1551543	0.0077007	491.278
714423	0.0077007	291.626
922874	0.0077007	560.181
142660	0.0077007	559.024
1920646	0.0077007	325.343
3001277	0.0077007	293.933
1479891	0.0077007	344.197
1684914	0.0077007	592.711
1730149	0.0077007	578.525
119273	0.0077007	298.685
2084695	0.0077007	618.073
1981117	0.00771045	394.836
1761350	0.00771045	413.405
1643519	0.00771045	566.939
1977992	0.0077202	987.888
2091135	0.0077202	310.739
793317	0.0077202	376.865
104493	0.0077202	710.672
94647	0.00772995	356.314
4125986	0.00772995	1170.7
395464	0.00772995	390.015
878360	0.00772995	457.562
899301	0.00773969	264.698
1920281	0.00773969	875.396
1863556	0.00773969	362.443
964680	0.00773969	375.214
1527854	0.00773969	441.683
1371525	0.00773969	708.628
2053225	0.00773969	282.692
3649849	0.00774944	198.83
1856371	0.00774944	351.972
808865	0.00774944	712.415
356587	0.00774944	849.243
1024919	0.00775919	780.443
2121505	0.00775919	407.246
983961	0.00775919	467.255
251153	0.00776894	567.407
706902	0.00776894	590.061
807718	0.00777868	593.278
585168	0.00777868	319.236
1476960	0.00777868	370.413
15789	0.00777868	484.652
1164534	0.00777868	397.741
595163	0.00777868	429.244
673675	0.00778843	498.181
2490770	0.00779818	125.003
259677	0.00779818	515.31
2149919	0.00779818	211.435
1549088	0.00779818	566.322
522582	0.00779818	609.464
637167	0.00779818	396.221
868067	0.00779818	301.195
1918147	0.00779818	806.763
1687870	0.00780793	426.857
469639	0.00780793	274.124
1892858	0.00780793	319.104
649658	0.00780793	574.329
1253122	0.00780793	545.028
827935	0.00780793	446.436
48632	0.00780793	327.009
1344787	0.00780793	603.207
605918	0.00781767	892.211
1650193	0.00781767	234.024
1815504	0.00781767	370.825
907946	0.00781767	548.6
92601	0.00781767	371.54
1301353	0.00781767	393.673
1980279	0.00782742	340.348
1036407	0.00782742	198.947
83478	0.00782742	406.045
1252044	0.00782742	729.848
1404990	0.00782742	401.461
798125	0.00783717	599.313
1394492	0.00783717	521.725
920531	0.00783717	1029.27
2054322	0.00783717	471.361
931444	0.00783717	528.329
1167085	0.00783717	737.587
245757	0.00784692	797.607
934921	0.00784692	352.771
1795874	0.00784692	926.204
799019	0.00784692	259.606
1434001	0.00784692	453.052
1490469	0.00784692	272.549
2114726	0.00785667	572.659
1169532	0.00785667	401.461
2422504	0.00785667	267.1
1261859	0.00786641	934.787
1237353	0.00786641	1006.98
703478	0.00786641	522.202
652976	0.00786641	464.475
190883	0.00787616	162.06
1949483	0.00787616	284.168
3854154	0.00787616	1087.28
263312	0.00787616	266.365
20416	0.00787616	135.8
898176	0.00787616	562.945
1979683	0.00787616	393.314
1607915	0.00787616	266.365
870371	0.00788591	418.017
1540767	0.00788591	736.911
2084765	0.00788591	826.922
1376333	0.00788591	465.334
1650950	0.00788591	256.314
21722	0.00788591	1252.91
1116472	0.00788591	544.641
1723615	0.00788591	174.778
733171	0.00789566	171.904
1044796	0.00789566	422.827
1065477	0.00789566	412.686
221230	0.00789566	396.947
1084676	0.00789566	347.94
1003289	0.00789566	274.471
1270003	0.0079054	332.168
653592	0.0079054	442.531
1490081	0.0079054	355.116
588693	0.0079054	631.649
74257	0.0079054	367.102
1879156	0.0079054	1051.54
1426925	0.0079054	710.232
1227464	0.0079054	338.829
1728111	0.00791515	247.205
2182884	0.00791515	453.646
2285292	0.00791515	311.71
1795638	0.0079249	584.007
1765574	0.0079249	376.762
784227	0.0079249	167.765
1609388	0.0079249	343.859
837807	0.00793465	406.271
3444080	0.00793465	197.577
3580201	0.00793465	514.059
1714568	0.00793465	782.885
1670934	0.00793465	798.862
1250853	0.00793465	816.966
900004	0.0079444	447.056
1312872	0.0079444	534.973
3239815	0.0079444	650.803
298188	0.0079444	338.928
800771	0.00795414	797.947
1914765	0.00795414	730.851
1133268	0.00795414	535.887
1709699	0.00795414	470.066
3513902	0.00795414	1267.14
93317	0.00796389	426.857
576111	0.00796389	699.201
1984778	0.00796389	343.859
1476928	0.00796389	511.566
840758	0.00797364	423.996
806505	0.00798339	450.914
766160	0.00798339	177.28
257616	0.00798339	995.342
627978	0.00799313	732.559
1583481	0.00799313	605.724
500969	0.00799313	299.64
623021	0.00799313	940.858
1360194	0.00800288	379.409
274808	0.00800288	245.492
1987948	0.00800288	287.179
1500243	0.00800288	246.285
1204416	0.00801263	355.316
339921	0.00801263	414.135
1271141	0.00801263	339.492
1912665	0.00801263	406.957
1102508	0.00802238	374.617
701279	0.00802238	258.477
1212330	0.00802238	510.921
2017884	0.00802238	312.082
1719020	0.00802238	1005.06
1750507	0.00803212	400.426
1285422	0.00803212	332.957
1321590	0.00803212	1080.26
982459	0.00803212	447.142
980902	0.00803212	333.582
2251691	0.00804187	696.15
1010781	0.00804187	266.735
1269884	0.00804187	263.898
1570764	0.00805162	444.553
1528518	0.00805162	450.078
1697870	0.00805162	383.503
862329	0.00805162	543.714
766323	0.00806137	501.325
517891	0.00806137	693.413
1342492	0.00806137	419.705
664476	0.00806137	441.637
1824240	0.00807112	419.792
1950646	0.00807112	568.419
1274846	0.00807112	659.049
2354475	0.00807112	687.847
920956	0.00807112	742.397
591120	0.00807112	397.66
1819455	0.00808086	379.001
944467	0.00808086	313.018
1128768	0.00808086	307.433
455531	0.00808086	380.437
680227	0.00808086	1281.95
2018846	0.00808086	544.965
1776554	0.00808086	420.385
907563	0.00809061	651.342
1391370	0.00809061	307.796
480123	0.00809061	520.898
764978	0.00810036	413.616
1178174	0.00810036	939.655
2150027	0.00810036	672.941
772944	0.00811011	272.292
771028	0.00811011	545.097
1059684	0.00811011	394.432
2054408	0.00811011	388.984
1918228	0.00811011	1121.19
900271	0.00811011	296.128
1820384	0.00811011	535.231
1619089	0.00811985	357.914
334617	0.00811985	437.702
1791310	0.00811985	601.713
1297287	0.00811985	498.644
1342794	0.0081296	1037.81
1168721	0.0081296	339.173
51692	0.0081296	425.475
546869	0.00813935	349.827
1799242	0.00813935	462.044
972087	0.0081491	330.464
1303925	0.0081491	1059.35
1288131	0.0081491	343.292
2094919	0.0081491	682.033
1554211	0.0081491	363.346
297386	0.0081491	320.257
924579	0.00815884	420.385
1060308	0.00815884	289.922
1004138	0.00815884	435.199
2019441	0.00815884	501.844
1346748	0.00815884	933.017
810628	0.00816859	239.281
2086498	0.00816859	329.894
1007506	0.00816859	300.065
837175	0.00816859	574.657
1395506	0.00816859	331.939
1955017	0.00817834	271.449
1754214	0.00817834	435.961
465667	0.00817834	578.915
1275503	0.00818809	282.554
1798664	0.00818809	785.038
486976	0.00818809	366.728
1819485	0.00818809	365.561
1746161	0.00818809	295.706
918313	0.00818809	378.755
1110061	0.00819784	311.635
596921	0.00819784	481.019
480142	0.00819784	370.413
323473	0.00819784	807.722
1132863	0.00819784	572.377
1274899	0.00820758	948.154
619739	0.00820758	255.327
84098	0.00821733	540.479
803899	0.00821733	762.779
114482	0.00821733	498.644
739701	0.00821733	397.601
768333	0.00821733	116.4
190099	0.00821733	1044.05
1397862	0.00821733	1221.58
16085	0.00822708	753.254
3307416	0.00822708	217.393
1778059	0.00822708	448.766
1594601	0.00822708	654.12
604113	0.00822708	566.694
1558641	0.00822708	301.896
1506289	0.00822708	276.469
1416341	0.00823683	513.399
299092	0.00823683	256.314
718714	0.00823683	308.045
978754	0.00823683	311.405
1279907	0.00824657	366.211
630375	0.00824657	393.673
1627774	0.00825632	862.295
1132904	0.00825632	433.853
491011	0.00825632	230.396
486960	0.00826607	403.282
2017039	0.00826607	671.749
769714	0.00826607	419.937
1631606	0.00826607	332.368
2126149	0.00826607	463.181
1581136	0.00826607	426.904
677963	0.00827582	850.503
1310562	0.00827582	299.407
2091555	0.00827582	279.902
1116768	0.00827582	389.003
386187	0.00827582	539.919
1652982	0.00827582	371.255
663311	0.00827582	351.906
1099411	0.00827582	415.985
1265331	0.00828557	572.011
766332	0.00828557	322.17
1266313	0.00828557	343.808
1825857	0.00828557	432.64
883433	0.00829531	215.84
579656	0.00829531	192.05
1306448	0.00829531	358.591
266350	0.00829531	390.097
865409	0.00829531	616.134
1725299	0.00830506	298.073
1299938	0.00830506	387.681
1143075	0.00830506	771.448
19338	0.00830506	943.422
855139	0.00830506	432.348
1434698	0.00831481	262.282
1322484	0.00831481	382.81
720606	0.00831481	716.999
49032	0.00832456	486.254
351763	0.00832456	863.97
359490	0.00832456	222.998
3273825	0.00832456	245.821
1363761	0.00832456	277.315
1522661	0.00832456	483.59
1457040	0.0083343	364.76
194002	0.0083343	727.174
1032079	0.0083343	511.566
986113	0.0083343	458.257
1100355	0.00834405	993.358
923260	0.0083538	876.15
1308995	0.0083538	238.656
592604	0.0083538	374.455
920945	0.0083538	1020.73
1492489	0.0083538	461.361
478916	0.00836355	715.734
2056095	0.00836355	280.167
1384916	0.00836355	256.284
4024693	0.00837329	827.288
795441	0.00838304	356.314
1288884	0.00838304	284.507
1629980	0.00838304	455.056
1278074	0.00839279	364.578
1202519	0.00840254	362.025
288450	0.00840254	561.423
675128	0.00840254	153.681
1203406	0.00840254	396.649
1544650	0.00840254	276.94
3070260	0.00841229	1049.81
666528	0.00841229	277.766
869481	0.00841229	263.898
2081668	0.00841229	508.407
3343001	0.00842203	998.682
3171516	0.00842203	590.174
138356	0.00842203	338.993
572031	0.00842203	344.445
880219	0.00842203	388.323
1197142	0.00843178	472.437
1710560	0.00843178	216.899
715987	0.00843178	296.763
1506878	0.00843178	430.912
2865809	0.00843178	1317.55
942832	0.00843178	437.755
857282	0.00844153	210.307
904880	0.00844153	512.935
588632	0.00844153	406.171
1437230	0.00844153	369.299
3002431	0.00844153	922.291
4228456	0.00844153	373.561
795396	0.00845128	226.241
46931	0.00845128	314.658
1117005	0.00846102	646.407
1163214	0.00846102	593.933
1066678	0.00846102	762.078
1020841	0.00846102	679.429
25998	0.00847077	395.373
581743	0.00847077	359.642
278307	0.00847077	306.785
499533	0.00847077	257.465
3989689	0.00847077	426.373
1020394	0.00848052	675.115
507330	0.00848052	1212.98
496929	0.00848052	679.46
523130	0.00848052	562.488
1319493	0.00848052	373.706
892821	0.00849027	530.917
893145	0.00849027	313.886
185392	0.00850002	619.593
464320	0.00850002	375.438
1121452	0.00850002	862.736
864634	0.00850002	481.145
2045720	0.00850002	694.952
426341	0.00850002	291.361
1698657	0.00850002	248.566
520676	0.00850002	806.481
319008	0.00851951	440.727
1490444	0.00851951	505.066
1666330	0.00851951	246.285
78468	0.00852926	519.673
354257	0.00852926	460.023
600089	0.00852926	914.766
1345979	0.00853901	390.523
637052	0.00854875	604.872
437251	0.00854875	510.764
115112	0.00854875	571.899
3479191	0.00854875	293.017
865327	0.00854875	375.789
1323110	0.00854875	288.402
920693	0.0085585	124.221
2932704	0.0085585	325.278
1844380	0.00856825	436.677
1901733	0.00856825	183.593
117562	0.00856825	428.268
1549574	0.00856825	437.778
556151	0.008578	293.266
3207108	0.008578	1317.79
1167733	0.008578	311.71
831577	0.008578	558.061
1597188	0.00858774	360.687
1211245	0.00858774	434.244
852801	0.00858774	184.843
1416224	0.00858774	278.82
975461	0.00858774	334.625
1842850	0.00858774	357.718
3547662	0.00859749	2626.25
1025809	0.00859749	470.649
1407112	0.00859749	1078.96
679668	0.00859749	322.682
840557	0.00860724	223.172
1848532	0.00860724	889.055
694745	0.00860724	370.825
1622155	0.00860724	416.116
1779448	0.00860724	475.252
813961	0.00860724	282.971
277961	0.00860724	364.493
2022461	0.00861699	466.14
904131	0.00861699	366.229
1281820	0.00861699	718.048
1754105	0.00862674	231.632
761734	0.00862674	490.217
1417720	0.00863648	240.37
635222	0.00863648	265.383
1453752	0.00863648	536.939
435613	0.00863648	600.636
513466	0.00863648	468.227
1947826	0.00863648	141.922
1614355	0.00863648	789.996
1722468	0.00865598	375.789
672328	0.00865598	587.183
1675719	0.00865598	1133.03
1000078	0.00865598	284.507
256436	0.00865598	603.857
761168	0.00866573	364.244
156825	0.00866573	991.521
1638843	0.00866573	364.32
1616605	0.00867547	262.282
756482	0.00867547	367.102
1651103	0.00867547	1137.17
3240821	0.00868522	223.766
232588	0.00869497	638.009
213382	0.00869497	450.538
1689552	0.00869497	516.443
701977	0.00869497	416.664
656443	0.00870472	275.131
1627248	0.00870472	314.059
420601	0.00870472	273.521
571793	0.00870472	298.355
1904183	0.00870472	323.216
865415	0.00870472	266.091
1681273	0.00870472	727.177
1085498	0.00871447	403.861
1642233	0.00871447	174.644
1174546	0.00871447	422.049
894520	0.00871447	657.698
420416	0.00871447	347.65
445212	0.00872421	665.659
1661758	0.00872421	685.972
2727911	0.00872421	290.377
157728	0.00873396	335.896
636658	0.00874371	558.627
1400154	0.00874371	605.126
956109	0.00875346	282.716
2085426	0.00875346	439.116
3444982	0.00875346	370.899
1822986	0.00875346	267.804
440997	0.0087632	375.851
1241565	0.0087632	343.405
605763	0.0087632	297.259
1151902	0.0087632	331.074
1615513	0.0087632	527.361
1522333	0.0087632	619.216
1988851	0.0087632	491.232
1404577	0.0087632	293.017
3411104	0.0087632	405.567
759360	0.0087632	444.746
1622381	0.00877295	629.995
658837	0.00877295	990.809
295468	0.0087827	252.617
1747262	0.0087827	327.071
1484183	0.0087827	807.392
2114957	0.0087827	399.103
2054252	0.0087827	422.153
1345413	0.00879245	254.677
634874	0.00879245	250.372
907186	0.00879245	433.815
2489530	0.00879245	356.359
1485896	0.00879245	289.922
1300693	0.00879245	395.009
965482	0.00879245	1004.78
2082996	0.00880219	593.318
2085291	0.00880219	336.785
1238496	0.00881194	330.394
1030585	0.00881194	343.898
948430	0.00881194	289.562
3342913	0.00881194	577.298
742453	0.00881194	618.097
3853041	0.00882169	378.693
1482670	0.00882169	418.803
1614648	0.00883144	317.668
1307444	0.00883144	365.561
1122213	0.00883144	254.627
1797730	0.00884119	317.041
1010069	0.00884119	263.81
792500	0.00884119	443.706
1300340	0.00885093	492.459
1341431	0.00886068	174.739
1130632	0.00886068	370.165
489628	0.00886068	276.94
1185099	0.00886068	444.746
369687	0.00886068	418.916
1203670	0.00887043	446.436
1920206	0.00887043	1344.46
1034467	0.00888018	627.589
835174	0.00888018	718.76
2095003	0.00888018	322.623
1356115	0.00888992	341.306
2093651	0.00888992	343.889
1947763	0.00888992	271.07
68694	0.00888992	707.487
1920809	0.00889967	802.007
134934	0.00889967	1022.03
1010301	0.00889967	528.649
96194	0.00890942	483.702
295434	0.00890942	542.675
87664	0.00890942	313.417
2251877	0.00890942	1026.1
296208	0.00890942	693.081
157212	0.00891917	102.255
1246797	0.00891917	390.417
914056	0.00891917	346.614
482364	0.00891917	332.368
676125	0.00891917	518.123
3342300	0.00891917	873.189
991922	0.00892892	485.452
696469	0.00892892	270.326
449452	0.00892892	574.853
1378687	0.00893866	546.729
1276780	0.00893866	536.909
1866960	0.00893866	248.566
1020578	0.00893866	747.966
1413511	0.00893866	260.278
669928	0.00893866	615.045
1111304	0.00893866	198.913
1183115	0.00893866	639.894
62072	0.00893866	541.911
786132	0.00894841	430.022
862895	0.00894841	335.896
1444269	0.00894841	301.896
4092340	0.00895816	1073.46
2092578	0.00895816	899.841
679785	0.00895816	245.492
1728912	0.00895816	626.02
909124	0.00895816	315.809
934039	0.00896791	816.976
165913	0.00896791	766.492
2729492	0.00896791	303.246
2113917	0.00896791	434.57
3887056	0.00896791	401.237
1300230	0.00897765	440.701
1207610	0.00897765	965.693
1298172	0.00897765	486.254
384380	0.00897765	506.553
830490	0.0089874	485.498
2026955	0.0089874	816.422
1324161	0.0089874	982.608
1851494	0.0089874	960.165
652483	0.00899715	336.308
1174410	0.00899715	718.332
1520519	0.00899715	344.68
322806	0.00899715	311.71
1614814	0.00899715	335.497
413782	0.00899715	708.656
2388472	0.0090069	1416.8
117657	0.0090069	429.437
767588	0.00901664	820.452
1710136	0.00901664	593.735
82483	0.00902639	466.496
1824972	0.00902639	416.385
1541535	0.00902639	625.175
1439525	0.00902639	1031.1
380273	0.00903614	340.674
1888990	0.00903614	248.566
974201	0.00903614	388
277537	0.00903614	354.845
3377235	0.00903614	1510.29
527840	0.00904589	838.103
593646	0.00905564	271.629
358105	0.00906538	246.19
426175	0.00906538	446.622
2796126	0.00907513	537.822
1387811	0.00907513	283.478
179667	0.00907513	338.541
1595585	0.00907513	386.097
1597995	0.00907513	609.893
1573590	0.00908488	175.441
1106863	0.00908488	544.734
1024481	0.00908488	322.17
1640805	0.00908488	620.341
311989	0.00908488	256.478
349655	0.00909463	1330.64
1092301	0.00909463	456.484
1025661	0.00911412	471.652
862515	0.00911412	581.335
700273	0.00911412	273.72
997236	0.00911412	322.373
1127945	0.00911412	475.73
480101	0.00912387	333.246
1110299	0.00912387	722.154
1549364	0.00913362	762.8
1482108	0.00913362	899.358
1271630	0.00913362	512.603
1100096	0.00914337	849.63
838238	0.00914337	344.68
559853	0.00915311	534.704
929598	0.00915311	623.927
1452292	0.00915311	258.858
1435054	0.00915311	776.575
768522	0.00915311	340.654
191358	0.00916286	754.269
1343839	0.00916286	883.68
742165	0.00917261	292.15
1013463	0.00917261	586.006
1647490	0.00918236	220.669
688412	0.00918236	338.928
454536	0.00918236	383.718
1209277	0.0091921	856.454
1284480	0.00920185	343.972
1281074	0.00920185	802.084
3786574	0.0092116	749.109
917632	0.0092116	719.048
833999	0.0092116	812.221
1129656	0.0092116	361.054
892841	0.0092116	400.252
909231	0.00922135	155.876
1580180	0.00922135	366.378
1701678	0.00922135	335.497
1081470	0.00922135	520.594
2118388	0.00922135	749.087
1324613	0.00923109	419.937
1754588	0.00923109	275.397
609819	0.00924084	589.954
1474454	0.00924084	1015.24
1048777	0.00925059	549.235
754085	0.00925059	498.784
1881827	0.00925059	356.333
1638340	0.00925059	320.05
2523521	0.00926034	369.689
1348935	0.00927009	389.347
1137932	0.00927009	427.695
2865888	0.00927983	391.443
1110480	0.00928958	622.785
159771	0.00928958	415.477
82142	0.00928958	160.171
1732562	0.00928958	338.457
117071	0.00929933	281.16
330218	0.00929933	305.591
788729	0.00929933	277.766
1136821	0.00930908	314.756
809910	0.00930908	710.48
1812942	0.00930908	1525.85
1753236	0.00931882	234.057
1100062	0.00931882	215.27
3103563	0.00931882	375.851
1183	0.00934807	307.433
795114	0.00934807	390.596
4058011	0.00934807	937.633
811973	0.00934807	1021.03
1903551	0.00934807	633.387
1864151	0.00934807	660.233
292491	0.00934807	352.302
1420029	0.00935782	1209.83
894139	0.00935782	463.437
465127	0.00936756	298.073
592627	0.00936756	313.018
782161	0.00937731	732.936
998376	0.00937731	299.961
1436366	0.00937731	946.764
1598702	0.00937731	478.943
487887	0.00938706	582.976
1432156	0.00938706	513.723
349489	0.00938706	347.761
516027	0.00938706	696.144
3479308	0.00938706	440.784
619940	0.00939681	446.057
2695531	0.00939681	396.238
1527603	0.00939681	431.079
1535396	0.00939681	333.396
1708802	0.00939681	626.794
937373	0.00939681	405.256
3820717	0.00940655	1046.95
855942	0.00940655	236.457
624654	0.00940655	560.74
3580165	0.0094163	400.635
90051	0.0094163	529.22
1763545	0.0094163	393.673
161878	0.0094163	288.184
1514112	0.00942605	465.465
712584	0.00942605	536.909
572841	0.00942605	497.513
633576	0.00942605	222.998
826264	0.00942605	372.727
528736	0.00944554	541.616
249840	0.00944554	477.775
1596607	0.00944554	906.832
1007830	0.00944554	400.309
980526	0.00944554	1212.52
769214	0.00944554	331.718
1081944	0.00945529	288.429
1795923	0.00945529	265.342
196551	0.00945529	387.629
650257	0.00946504	368.173
327465	0.00946504	429.762
550505	0.00946504	345.045
1494096	0.00947479	414.854
640913	0.00947479	301.819
489590	0.00947479	392.925
1149228	0.00947479	548.195
1340839	0.00948454	273.72
1432673	0.00948454	505.89
981945	0.00948454	488.877
1135398	0.00949428	466.496
1036824	0.00949428	368.999
2796840	0.00949428	586.587
341100	0.00949428	454.699
4092301	0.00949428	1079.02
1665722	0.00951378	322.686
1586091	0.00951378	211.2
1845229	0.00951378	388.804
250679	0.00952353	586.562
580488	0.00952353	701.97
275957	0.00952353	470.691
892175	0.00953327	143.589
1216472	0.00953327	1079.62
1119684	0.00953327	400.515
805327	0.00954302	659.076
336560	0.00954302	454.699
1281364	0.00954302	772.48
84161	0.00954302	383.645
137154	0.00955277	162.959
1526836	0.00955277	388.863
1025281	0.00955277	378.755
1881330	0.00955277	922.539
1617571	0.00955277	583.183
1081504	0.00956252	548.759
1587812	0.00956252	505.065
1490806	0.00956252	317.075
970638	0.00957226	561.974
1045442	0.00958201	673.249
1857888	0.00958201	258.221
1096374	0.00958201	482.017
785695	0.00958201	935.046
24150	0.00958201	885.487
1193504	0.00958201	962.398
999001	0.00959176	943.242
852490	0.00959176	593.069
962690	0.00960151	1049.73
1813210	0.00960151	282.626
56972	0.00961126	384.181
368227	0.00961126	338.806
1916459	0.009621	716.864
1272832	0.009621	368.429
1062109	0.009621	540.538
981001	0.009621	411.693
718443	0.00963075	411.138
1374867	0.00963075	335.497
1150246	0.0096405	798.273
1573886	0.0096405	579.298
716959	0.0096405	317.198
1898996	0.0096405	439.55
1358534	0.00965025	661.717
35894	0.00965025	586.863
1189041	0.00965025	360.898
1646444	0.00965999	385.26
1608767	0.00965999	1169.42
743338	0.00965999	261.373
2388442	0.00966974	1143.32
1286290	0.00966974	372.944
1296017	0.00966974	927.733
1054323	0.00966974	312.364
944469	0.00966974	326.552
296625	0.00966974	349.738
1740513	0.00967949	953.075
1446193	0.00967949	939.382
1213517	0.00968924	377.297
587166	0.00968924	157.656
3002433	0.00968924	582.333
1315884	0.00968924	366.105
1453223	0.00968924	559.172
1950003	0.00969899	376.848
394259	0.00969899	389.075
1534604	0.00969899	330.012
813617	0.00969899	406.291
2422728	0.00969899	595.003
1921182	0.00969899	871.52
1730071	0.00970873	1103.43
386416	0.00970873	258.221
800555	0.00971848	680.901
87776	0.00971848	365.094
878770	0.00971848	740.821
1943342	0.00971848	228.543
1829393	0.00973798	872.4
280	0.00973798	1511.4
1050035	0.00973798	253.784
1752757	0.00973798	283.653
802621	0.00973798	1165.19
1819588	0.00974772	368.155
879436	0.00974772	546.538
1616661	0.00974772	379.001
438584	0.00974772	203.061
1504411	0.00975747	306.536
924810	0.00975747	1334.71
1114471	0.00975747	388.565
1220691	0.00976722	621.643
1647691	0.00976722	1282.26
1903825	0.00976722	862.737
2047715	0.00976722	561.954
3392	0.00977697	1576.82
775469	0.00977697	1054.04
122799	0.00977697	1239.25
2557370	0.00977697	918.837
2764135	0.00977697	916.96
1358892	0.00977697	554.861
723146	0.00978671	356.314
2081888	0.00978671	561.834
812288	0.00978671	2040.54
235004	0.00979646	969.308
890920	0.00979646	917.36
443338	0.00979646	1209.98
106078	0.00980621	606.536
1324998	0.00980621	372.995
567768	0.00981596	1122.25
48988	0.00981596	550.779
303813	0.00982571	451.305
929177	0.00982571	255.289
516591	0.00982571	1017.37
1669074	0.00982571	620.395
1003685	0.00983545	313.886
208737	0.00983545	1116.83
1296796	0.0098452	706.262
1238992	0.0098452	384.361
522093	0.00985495	322.682
1335198	0.00985495	428.734
1913720	0.00985495	1144
1104457	0.00985495	348.788
973686	0.00985495	716.211
1169478	0.0098647	908.354
1893760	0.0098647	690.996
677284	0.0098647	783.69
1275860	0.0098647	1000.77
57922	0.0098647	934.129
1591215	0.0098647	314.059
437984	0.0098647	353.554
1162761	0.00987444	907.877
641118	0.00987444	210.544
639487	0.00987444	608.086
347543	0.00987444	295.916
1048136	0.00987444	1040.17
2490926	0.00987444	1160.25
2017918	0.00988419	372.849
1673840	0.00988419	867.594
653099	0.00988419	632.495
1478681	0.00989394	1602.86
483725	0.00989394	399.103
191383	0.00989394	930.698
342837	0.00989394	408.432
375362	0.00989394	620.341
20895	0.00989394	566.723
1979483	0.00990369	313.216
677147	0.00990369	549.382
1315023	0.00990369	1308.83
1311916	0.00990369	754.851
1187836	0.00991344	272.678
548178	0.00991344	500.903
1709820	0.00991344	257.748
1559457	0.00992318	1102.56
1489443	0.00992318	517.379
1666291	0.00992318	823.288
1149360	0.00993293	397.897
663252	0.00993293	419.344
1033943	0.00993293	1041.05
929063	0.00993293	304.623
1412554	0.00994268	443.331
146744	0.00994268	1020.6
1207714	0.00994268	364.76
3956876	0.00995243	584.515
204952	0.00995243	1218.56
1517170	0.00995243	1075.78
2053203	0.00996217	1031.87
1348558	0.00996217	409.09
1911862	0.00996217	1151.13
1505037	0.00997192	563.698
139200	0.00997192	1233.18
1304873	0.00997192	854.048
1695186	0.00997192	169.746
1348703	0.00998167	1216.34
1615339	0.00998167	1092.81
546750	0.00998167	596.695
1656939	0.00998167	581.445
386807	0.00998167	660.155
1097059	0.00998167	1089.36
464104	0.00999142	786.919
1454675	0.00999142	303.14
395124	0.00999142	400.722
1756163	0.0100012	870.398
1041051	0.0100012	997.02
1856981	0.0100109	716.244
1316580	0.0100109	356.314
4194374	0.0100304	884.556
1865764	0.0100304	456.597
1248103	0.0100304	797.993
545895	0.0100304	748.189
389455	0.0100304	633.844
1282596	0.0100304	801.029
1047509	0.0100402	358.068
1511954	0.0100402	298.11
1688514	0.0100402	780.3
1544181	0.0100402	348.248
1637969	0.0100402	904.937
1574206	0.0100402	494.366
2422311	0.0100402	259.606
1954487	0.0100499	437.54
489656	0.0100499	707.593
251393	0.0100499	362.077
1077524	0.0100499	937.777
1483853	0.0100597	1667.45
1125489	0.0100597	156.457
514134	0.0100694	827.007
1618464	0.0100694	379.832
1333844	0.0100694	399.941
1900325	0.0100694	366.105
1272383	0.0100791	805.947
1304897	0.0100791	530.311
1185208	0.0100791	388.18
801007	0.0100791	419.344
470788	0.0100791	548.943
1904473	0.0100791	609.414
1445634	0.0100791	1489.39
1757668	0.0100791	1195.37
694747	0.0100889	409.041
563438	0.0100889	1005
605488	0.0100986	1820.72
1388742	0.0100986	435.547
2020644	0.0100986	522.001
592039	0.0100986	922.286
546747	0.0100986	274.446
1919617	0.0100986	376.959
72282	0.0100986	332.774
1547124	0.0101084	396.649
3989575	0.0101084	317.075
1825342	0.0101084	177.979
694187	0.0101084	671.207
1205626	0.0101084	828.895
364805	0.0101084	716.394
114096	0.0101084	915.31
1119717	0.0101181	880.093
2054158	0.0101181	434.354
353917	0.0101181	919.003
852654	0.0101181	570.995
1342917	0.0101181	316.869
580007	0.0101279	443.151
1828833	0.0101279	657.698
1864449	0.0101376	347.86
79046	0.0101376	240.066
1099072	0.0101376	650.4
1444919	0.0101376	1029.26
3614534	0.0101376	371.255
1401698	0.0101376	328.849
2021332	0.0101474	571.779
1862923	0.0101474	1322.76
251341	0.0101571	1089.68
992679	0.0101571	480.847
117619	0.0101669	463.181
1143022	0.0101669	274.588
1587089	0.0101766	1494.67
1481652	0.0101766	472.885
3376662	0.0101766	850.876
877261	0.0101766	291.335
238934	0.0101864	818.566
1466523	0.0101864	876.241
262575	0.0101864	991.118
932588	0.0101864	407.705
387521	0.0101864	393.937
1415625	0.0101864	788.278
1944027	0.0101864	929.65
122554	0.0101961	920.094
754460	0.0101961	498.434
2023825	0.0101961	1014.19
3854270	0.0101961	275.726
430155	0.0101961	567.345
301696	0.0101961	360.687
606179	0.0102059	683.173
63198	0.0102059	234.236
1678998	0.0102059	526.712
2387572	0.0102059	501.513
4126332	0.0102156	786.861
1980655	0.0102156	294.56
1484062	0.0102156	569.984
959758	0.0102156	497.273
1183076	0.0102254	622.626
1921129	0.0102254	394.998
1107427	0.0102254	1829.9
1590125	0.0102351	416.554
1855459	0.0102351	860.423
2865773	0.0102351	1265.24
1248218	0.0102449	1905.47
1598061	0.0102449	1787.38
944098	0.0102449	832.243
1074284	0.0102546	475.242
2456851	0.0102546	916.344
1214339	0.0102546	692.455
1857756	0.0102546	298.685
2086299	0.0102546	296.064
950308	0.0102546	743.735
1044371	0.0102546	735.941
2422628	0.0102644	1455.14
763188	0.0102644	477.242
146141	0.0102644	834.509
862530	0.0102644	534.299
1165999	0.0102644	567.981
462346	0.0102644	244.679
1201392	0.0102644	443.146
932223	0.0102644	787.823
2088931	0.0102741	316.206
377745	0.0102741	321.345
95034	0.0102741	1402.98
1109799	0.0102741	422.441
3513656	0.0102838	410.877
1114279	0.0102838	1188.16
1422036	0.0102838	767.212
1402295	0.0102838	763.278
2698	0.0102936	426.463
902683	0.0102936	991.706
2027079	0.0102936	535.624
961318	0.0102936	366.105
1337849	0.0102936	1035.52
1486894	0.0103033	439.842
433662	0.0103033	421.941
1662482	0.0103033	365.156
661427	0.0103033	1376.42
1534216	0.0103131	884.319
1592885	0.0103131	395.472
742212	0.0103131	476.65
2250604	0.0103131	952.337
428551	0.0103228	658.825
696463	0.0103228	586.081
1032451	0.0103228	1097.27
650770	0.0103326	672.607
941125	0.0103326	555.757
2014306	0.0103326	1612.81
1286041	0.0103326	821.622
393128	0.0103326	1902.74
3002327	0.0103326	533.647
1455322	0.0103326	1311.83
528064	0.0103326	761.089
1752859	0.0103423	519.574
480392	0.0103423	343.859
789367	0.0103423	878.346
71433	0.0103423	1085.95
734577	0.0103423	956.2
1302429	0.0103423	330.119
247729	0.0103521	345.167
1616937	0.0103521	407.415
196702	0.0103521	560.932
3138589	0.0103521	925.049
2081125	0.0103521	573.586
1886468	0.0103716	691.722
1911949	0.0103716	215.84
4228441	0.0103716	589.401
514663	0.0103716	384.913
163307	0.0103716	657.663
1025385	0.0103813	710.326
1701579	0.0103813	512.829
1000316	0.0103813	708.068
1472625	0.0103911	173.564
1741596	0.0103911	863.68
265836	0.0104008	423.363
303162	0.0104008	413.16
1612644	0.0104008	358.331
1096232	0.0104008	715.464
1189769	0.0104008	565.613
428378	0.0104106	1250.53
2014942	0.0104106	1039.73
44185	0.0104106	1527.13
89532	0.0104106	352.083
210572	0.0104106	1582.52
477440	0.0104203	1256.12
3275177	0.0104203	755.908
75426	0.0104203	405.39
878005	0.0104203	332.681
465541	0.0104301	398.57
515134	0.0104301	1069.46
1254379	0.0104398	1088.44
1424043	0.0104398	786.726
707920	0.0104398	413.394
142333	0.0104398	390.097
443553	0.0104496	1225.28
1981327	0.0104496	291.752
998148	0.0104593	1411.27
837301	0.0104593	1305.06
2762550	0.0104593	1006.07
1406561	0.0104593	1243.61
3036579	0.0104593	503.28
142961	0.0104593	387.135
1014268	0.0104593	398.319
830093	0.0104593	220.377
1296597	0.0104691	325.278
598172	0.0104691	785.91
1046183	0.0104691	627.183
358611	0.0104691	411.249
1985856	0.0104691	1445.26
1449367	0.0104691	1048.13
1801722	0.0104788	682.658
1135740	0.0104788	929.088
2022454	0.0104788	977.127
570828	0.0104788	905.885
399593	0.0104788	376.68
539132	0.0104788	330.582
863324	0.0104886	313.216
828624	0.0104886	296.128
659322	0.0104886	1138.68
142278	0.0104886	725.709
678129	0.0104983	398.639
528468	0.0104983	838.797
123072	0.0104983	354.845
770432	0.0104983	863.268
1879595	0.0104983	538.689
2832293	0.0104983	893.127
1992809	0.010508	993.085
1009231	0.010508	390.667
1161497	0.010508	1479.55
1126535	0.0105178	1267.6
1073971	0.0105178	350.314
1070654	0.0105178	364.168
620010	0.0105178	885.705
438163	0.0105178	622.418
1980802	0.0105275	1456.95
1855310	0.0105275	472.684
3649892	0.0105275	1141.42
2694054	0.0105275	279.237
1786753	0.0105373	853.08
1422866	0.0105373	182.043
1340755	0.0105373	1810.09
1854560	0.0105373	513.481
616372	0.0105373	973.678
1301393	0.0105373	538.689
1493951	0.010547	290.379
761174	0.010547	354.314
904329	0.0105568	1074.36
1413800	0.0105568	382.81
253025	0.0105665	835.702
790448	0.0105665	470.338
642159	0.0105665	887.867
1381022	0.0105665	635.544
948967	0.0105665	750.773
1233024	0.0105763	818.311
661668	0.0105763	1317.24
1471071	0.010586	981.65
1549863	0.0105958	407.093
898036	0.0105958	624.06
36300	0.0105958	1027.04
1253466	0.0106153	379.774
1184642	0.0106153	456.775
3207011	0.0106153	577.479
1342854	0.0106153	279.205
797233	0.010625	506.47
1345405	0.010625	285.889
672532	0.010625	1413.42
1169700	0.010625	551.679
477866	0.010625	939.546
1344902	0.010625	234.024
1026799	0.0106348	324.119
357842	0.0106348	342.857
1441328	0.0106348	592.898
483021	0.0106348	388.863
693565	0.0106348	955.126
641097	0.0106348	1297.01
184471	0.0106348	706.042
941670	0.0106445	272.32
1235570	0.0106445	413.16
142088	0.0106543	566.489
3649454	0.0106543	1166.54
1706678	0.0106543	1133.07
1439473	0.0106543	582.443
504968	0.0106543	374.239
2017209	0.0106543	198.161
1010634	0.0106543	1802.06
1202968	0.0106543	860.547
1417166	0.010664	1691.02
1197238	0.010664	838.014
1165511	0.010664	426.373
1404063	0.010664	702.397
1416101	0.0106738	1419.97
1169335	0.0106738	1154.73
20854	0.0106738	436.494
1166159	0.0106835	429.889
486128	0.0106835	192.815
3478648	0.0106835	612.457
361838	0.0106835	1468.52
1858872	0.0106933	289.922
1653883	0.0106933	428.617
1765598	0.0106933	938.447
1651806	0.0106933	863.217
1765671	0.0106933	675.424
1276646	0.0106933	910.905
2625862	0.0106933	285.217
478180	0.0106933	331.384
796220	0.010703	784.601
1079280	0.010703	395.525
1214386	0.010703	1641.06
1205936	0.010703	462.626
1789238	0.0107127	707.247
1916542	0.0107127	1020.03
805063	0.0107127	405.256
1175142	0.0107225	1071.32
356108	0.0107225	246.953
1116636	0.0107225	1263.54
1814560	0.0107322	1158.11
401954	0.0107322	1250.19
344643	0.0107322	1130.47
1093839	0.0107322	995.228
690065	0.0107322	287.249
567156	0.0107322	1043.89
250035	0.010742	836.731
347315	0.010742	1008.08
117118	0.010742	438.644
1700065	0.0107517	222.924
723821	0.0107517	1376.86
572926	0.0107517	563.03
1632365	0.0107517	1072.71
784833	0.0107517	4096.53
1715209	0.0107615	902.094
618327	0.0107615	538.602
1807255	0.0107615	461.752
2117601	0.0107615	891.899
3513458	0.0107615	993.392
1916309	0.0107615	318.574
1153830	0.0107712	359.037
1859231	0.0107712	909.934
752615	0.010781	540.964
738218	0.010781	486.078
2729389	0.010781	218.247
1660528	0.010781	1047.31
832000	0.010781	947.029
1042256	0.010781	911.885
3171060	0.010781	327.719
74547	0.0107907	662.594
2660760	0.0108005	359.062
1417722	0.0108005	352.237
1080941	0.0108102	566.31
1300466	0.01082	254.268
636348	0.01082	384.424
179751	0.0108297	697.06
776835	0.0108297	554.272
1952687	0.0108395	768.53
1210717	0.0108395	454.24
3274075	0.0108395	534.59
2026894	0.0108492	557.905
923709	0.0108492	762.863
2017386	0.0108492	380.437
1523301	0.0108492	391.494
661906	0.0108492	1033.79
619864	0.010859	952.749
1957656	0.010859	490.657
1674996	0.010859	404.264
341540	0.0108687	446.436
895166	0.0108687	567.816
2123927	0.0108687	539.703
2054026	0.0108785	498.688
1955989	0.0108785	965.538
1759875	0.0108785	239.997
1864930	0.0108882	876.85
1399281	0.0108882	261.373
69208	0.010898	393.937
1359536	0.010898	986.532
1880631	0.010898	1291.82
5487	0.010898	213.4
840039	0.0109077	900.099
3853713	0.0109077	614.244
1128897	0.0109175	480.433
719555	0.0109272	1096.39
321294	0.0109272	1341.42
507850	0.0109272	516.077
1057188	0.0109272	781.304
1286063	0.0109272	874.5
1132991	0.0109369	614.244
3581434	0.0109369	746.67
1098475	0.0109369	1273.85
1522987	0.0109369	2074.69
1269980	0.0109467	530.273
482279	0.0109467	450.009
1726852	0.0109564	477.584
1512187	0.0109564	368.771
911478	0.0109662	1295.01
1666278	0.0109662	344.197
1445163	0.0109662	1041.54
186697	0.0109662	1050.87
2387953	0.0109662	812.09
1849276	0.0109662	962.627
730114	0.0109759	768.169
869041	0.0109759	980.927
1392781	0.0109759	326.976
1209746	0.0109857	605.838
131456	0.0109857	172.572
1395315	0.0109857	845.514
494571	0.0109857	398.319
2126657	0.0109857	643.766
1268054	0.0109954	328.849
211283	0.0109954	1083.02
811493	0.0109954	948.215
558610	0.0109954	1304.27
1852540	0.0109954	1249.55
239004	0.0110052	1128.94
3137011	0.0110052	541.027
1068204	0.0110052	823.787
473947	0.0110052	567.969
1390228	0.0110149	1021.44
210011	0.0110247	552.19
920831	0.0110247	837.999
258578	0.0110247	330.095
1824841	0.0110247	413.142
266280	0.0110247	808.955
1334577	0.0110247	931.182
1519785	0.0110344	517.054
856935	0.0110344	268.905
1889577	0.0110344	1117.93
599875	0.0110344	625.998
1753385	0.0110344	2590.31
872673	0.0110344	875.34
614948	0.0110344	329.303
1955416	0.0110442	350.756
1298094	0.0110442	724.161
146932	0.0110539	1142.08
184081	0.0110539	1074.39
295062	0.0110539	674.144
746748	0.0110539	1113.12
1847909	0.0110637	978.186
468786	0.0110637	330.119
596775	0.0110637	568.336
1739287	0.0110734	1218.66
419665	0.0110734	130.199
545978	0.0110734	1690.98
1377917	0.0110734	838.572
894782	0.0110734	952.369
884232	0.0110734	3495.67
732936	0.0110832	474.077
1350359	0.0110832	366.211
141536	0.0110832	397.897
1795661	0.0110832	1161.54
1447087	0.0110832	910.545
531665	0.0110832	462.913
3650087	0.0110832	1131.37
1830505	0.0110832	898.521
1206480	0.0110832	408.683
1535505	0.0110929	1211.21
651533	0.0110929	1225.45
446209	0.0110929	454.135
2051617	0.0110929	772.667
1561120	0.0111027	864.763
905672	0.0111124	406.824
625848	0.0111124	1006.75
260139	0.0111124	447.142
1568524	0.0111222	936.245
3375805	0.0111222	918.108
636608	0.0111319	876.449
1078261	0.0111319	937.748
1176946	0.0111319	1526.93
1678594	0.0111319	786.127
808830	0.0111319	340.56
989000	0.0111416	589.522
1057095	0.0111416	1453.01
164142	0.0111416	313.018
398621	0.0111514	667.917
824364	0.0111514	1415.36
648734	0.0111514	428.152
1725751	0.0111514	402.915
1269948	0.0111514	459.514
3241045	0.0111514	167.071
318551	0.0111611	796.714
173846	0.0111611	603.042
558164	0.0111611	857.349
896923	0.0111611	995.492
606071	0.0111611	402.061
3989500	0.0111709	785.64
425209	0.0111709	459.13
431850	0.0111806	192.212
67661	0.0111806	726.651
1493193	0.0111806	1293.42
599150	0.0111904	1056.03
498093	0.0111904	672.642
875016	0.0111904	698.983
1215903	0.0111904	269.205
3853731	0.0111904	451.301
1514004	0.0112001	371.255
469490	0.0112001	769.884
1636662	0.0112001	308.045
1755450	0.0112099	301.169
1150301	0.0112099	815.031
1504891	0.0112196	246.953
1481836	0.0112196	235.038
1741074	0.0112196	364.244
1943415	0.0112196	699.006
664585	0.0112196	1172.18
1500412	0.0112294	1253.61
2387292	0.0112294	357.756
1071212	0.0112294	445.026
1198150	0.0112391	899.971
2095002	0.0112489	683.877
1286508	0.0112489	948.101
1373523	0.0112489	738.306
1197593	0.0112586	394.895
308847	0.0112586	1070.46
1348328	0.0112586	481.627
1754807	0.0112684	1360.79
468305	0.0112684	1290.55
362580	0.0112684	528.884
495676	0.0112684	550.779
218312	0.0112684	332.368
505428	0.0112684	347.698
264686	0.0112684	996.916
1273950	0.0112684	485.111
4228149	0.0112781	511.463
1945448	0.0112781	416.664
1680239	0.0112781	272.832
70495	0.0112879	382.709
1916680	0.0112879	256.284
1332757	0.0112879	383.394
581134	0.0112976	754.103
1099336	0.0112976	1248.54
896787	0.0112976	1695.31
1724456	0.0112976	691.219
907972	0.0113074	654.429
1081894	0.0113074	317.075
1954590	0.0113171	1013.54
1856986	0.0113171	432.64
1468996	0.0113171	420.148
68773	0.0113171	658.192
596070	0.0113269	319.08
669932	0.0113269	461.752
1035245	0.0113269	747.759
1416779	0.0113366	902.928
1105216	0.0113366	862.018
1120693	0.0113366	905.932
1414342	0.0113464	427.469
334961	0.0113464	329.894
590846	0.0113464	593.284
1097580	0.0113561	1252.4
825568	0.0113561	327.831
896442	0.0113658	681.368
1649191	0.0113658	555.137
45477	0.0113658	1327.47
906822	0.0113658	730.541
682201	0.0113658	710.162
161158	0.0113658	741.694
1954596	0.0113658	730.629
1843156	0.0113756	330.012
118684	0.0113756	1326.02
1789487	0.0113756	2067.43
470154	0.0113756	426.39
288255	0.0113756	625.717
658058	0.0113853	857.367
1400791	0.0113853	2512.82
142825	0.0113853	670.218
486085	0.0113853	1419.74
1414968	0.0113853	1204.28
1761000	0.0113951	838.89
835591	0.0113951	227.5
1142426	0.0113951	855.728
9126	0.0113951	547.008
1177926	0.0113951	1097.92
1104477	0.0113951	1001.07
554908	0.0113951	340.654
163413	0.0113951	332.285
192091	0.0113951	695.187
1560267	0.0113951	273.145
1354978	0.0113951	1798.79
708545	0.0114048	793.298
1851173	0.0114048	615.045
392675	0.0114048	275.131
3649315	0.0114146	332.285
860712	0.0114146	1421.86
107123	0.0114146	1091.56
1516392	0.0114146	1024.61
2018455	0.0114243	532.1
680520	0.0114243	680.157
1470234	0.0114243	387.28
2117585	0.0114243	748.607
1370375	0.0114243	1123.89
1266213	0.0114243	598.332
1407217	0.0114341	1411.59
432287	0.0114341	892.54
490507	0.0114341	752.37
1351936	0.0114341	380.676
2865715	0.0114341	329.258
1023050	0.0114341	1212.2
592590	0.0114438	1203.55
858146	0.0114438	419.76
609468	0.0114438	1462.09
950304	0.0114438	1122.55
2014153	0.0114438	906.126
825565	0.0114438	791.05
2626351	0.0114438	328.792
1861646	0.0114438	890.112
1069889	0.0114536	655.031
1554365	0.0114536	236.938
124449	0.0114536	642.904
313151	0.0114536	692.955
819180	0.0114536	262.608
1042731	0.0114536	352.083
761243	0.0114633	567.336
1390657	0.0114633	653.154
661340	0.0114633	1831.86
196921	0.0114731	378.009
918820	0.0114731	589.45
2086403	0.0114731	717.019
799067	0.0114828	1603.8
787086	0.0114828	354.845
26594	0.0114828	707.085
1351523	0.0114926	858.671
74206	0.0114926	270.755
1065104	0.0114926	1180.25
2934311	0.0114926	992.41
794190	0.0114926	1503.65
302791	0.0114926	269.513
1071907	0.0115023	1139.65
1210785	0.0115023	506.136
1025731	0.0115023	275.979
380846	0.0115023	399.629
1408627	0.0115023	801.558
668554	0.0115023	643.911
1918421	0.0115023	780.353
1286603	0.0115121	384.916
574649	0.0115121	336.308
633936	0.0115121	1009.03
1585803	0.0115121	515.497
1163236	0.0115121	333.396
1216747	0.0115218	406.121
984201	0.0115218	471.431
1490746	0.0115218	914.658
3138345	0.0115316	561.316
159531	0.0115316	579.337
4262613	0.0115413	175.441
1033019	0.0115413	597.526
596257	0.0115511	260.449
627320	0.0115511	806.598
1058339	0.0115608	909.106
1706219	0.0115608	202.132
468792	0.0115608	382.319
527802	0.0115608	1212.87
1425027	0.0115608	937.129
1278697	0.0115608	1054.84
634541	0.0115705	367.186
2081263	0.0115705	1040.92
1240138	0.0115803	671.852
425510	0.0115803	786.415
672834	0.01159	309.5
96698	0.01159	882.674
1061811	0.0115998	316.625
943123	0.0115998	790.879
697218	0.0115998	422.871
180388	0.0115998	156.606
804596	0.0115998	2174.77
1341422	0.0116095	821.44
451673	0.0116095	339.727
861296	0.0116095	1178.58
1673458	0.0116193	549.175
129289	0.0116193	1027.09
92484	0.0116193	376.013
333603	0.011629	1101.48
1947578	0.011629	492.445
266522	0.011629	340.56
670403	0.0116388	975.5
808932	0.0116388	887.935
1608304	0.0116388	529.95
1528093	0.0116485	1011.23
50239	0.0116485	411.334
36436	0.0116485	1198.64
1164426	0.0116583	810.814
861979	0.0116583	933.898
120910	0.0116583	1676.05
597995	0.0116583	349.4
1138637	0.011668	776.975
2015344	0.011668	577.805
1511797	0.0116778	1101.7
449697	0.0116778	572.331
3376418	0.0116778	947.753
726558	0.0116778	384.843
1129372	0.0116778	618.962
1267420	0.0116875	845.546
140445	0.0116875	628.232
2082452	0.0116875	1051.07
255159	0.0116875	601.223
1904621	0.0116973	756.941
1369437	0.0116973	282.516
654886	0.0116973	1217.93
3513314	0.0116973	293.085
827026	0.011707	940.425
670049	0.011707	1470.49
397844	0.011707	471.711
1643355	0.0117168	768.782
1371973	0.0117168	879.749
992280	0.0117265	862.059
151226	0.0117265	554.628
1082314	0.0117265	1165.61
1843918	0.0117363	652.438
3445794	0.0117363	253.784
1246054	0.0117363	851.247
1375164	0.0117363	1049.25
917527	0.011746	1093.44
311268	0.011746	317.075
595691	0.011746	614.504
703757	0.011746	614.244
1127542	0.0117558	1073.16
791388	0.0117558	1448.1
750754	0.0117558	1169.46
2797678	0.0117558	690.278
1268755	0.0117558	866.754
2625834	0.0117655	296.273
382707	0.0117655	436.677
1174414	0.0117655	1148.83
896403	0.0117655	821.555
254817	0.0117655	653.017
1904673	0.0117655	469.637
1494786	0.0117753	615.045
1585403	0.0117753	1403.87
1057725	0.0117753	818.065
832275	0.0117753	371.318
4228585	0.0117753	1209.06
1434260	0.0117753	822.497
561547	0.011785	353.131
582453	0.011785	1088.49
1870914	0.0117947	381.909
219558	0.0117947	1509.46
211300	0.0118045	636.712
2058065	0.0118045	280.139
1049286	0.0118045	1627.85
1527529	0.0118045	464.501
803075	0.0118142	941.654
942417	0.0118142	1010.22
103729	0.0118142	973.88
1230468	0.0118142	698.983
1948023	0.0118142	364.062
739407	0.0118142	389.049
3172251	0.0118142	282.516
561963	0.0118142	392.984
1861939	0.011824	534.939
482040	0.0118337	260.398
1112548	0.0118337	597.078
445574	0.0118337	573.46
2251706	0.0118337	765.068
347016	0.0118435	997.541
363339	0.0118435	1014.23
690080	0.0118532	375.35
1289689	0.0118532	538.689
791119	0.0118532	319.104
1371904	0.0118532	1736.76
2865922	0.0118532	643.455
996795	0.0118532	465.465
1661432	0.0118532	675.287
2286515	0.0118532	1074.2
258516	0.011863	912.725
1638855	0.011863	9284.68
1553002	0.011863	1243.06
301223	0.011863	647.379
1115413	0.011863	1187.89
1592954	0.011863	1024.13
1716557	0.011863	720.479
623879	0.011863	492.884
666075	0.011863	1161.79
1993104	0.011863	351.529
3478087	0.0118727	1055.39
1597425	0.0118727	535.184
1488197	0.0118727	827.231
1040468	0.0118727	777.302
1006434	0.0118727	1069.66
1552228	0.0118825	970.98
50092	0.0118825	593
1079869	0.0118922	203.947
3045	0.0118922	1019.22
1321763	0.0118922	703.2
1612175	0.011902	486.565
1181800	0.011902	716.168
443680	0.011902	946.036
792621	0.011902	529.887
137930	0.0119117	1026.95
1016778	0.0119117	1202.24
430450	0.0119117	1250.38
455781	0.0119117	590.596
1125246	0.0119215	368.155
731313	0.0119215	447.698
1315835	0.0119215	315.311
1183285	0.0119215	513.778
621010	0.0119215	402.857
1174180	0.0119215	778.929
843634	0.0119215	252.231
1613454	0.0119215	325.278
1450271	0.0119312	374.639
625571	0.0119312	807.928
628860	0.011941	1176.68
66851	0.011941	1581.37
88772	0.011941	354.105
901953	0.011941	359.028
1943940	0.011941	8740.64
852363	0.011941	275.577
1029376	0.0119507	446.014
1684924	0.0119507	796.767
580271	0.0119507	364.578
350239	0.0119507	521.517
879157	0.0119605	769.967
2865569	0.0119702	325.227
595998	0.0119702	1138.59
790789	0.0119702	467.755
786181	0.0119702	411.179
1177528	0.0119702	436.54
2695511	0.0119702	1074.32
1339320	0.0119702	1600.94
852669	0.01198	1154.97
1677735	0.0119994	764.031
915726	0.0120092	1933.22
1918666	0.0120092	1080.32
402345	0.0120092	944.631
496430	0.0120189	462.088
3240859	0.0120189	754.978
1288191	0.0120189	780.151
4160269	0.0120189	3504.54
819482	0.0120189	424.089
3854290	0.0120287	757.065
17057	0.0120287	512.186
1057191	0.0120287	829.21
670995	0.0120384	1172.5
3103058	0.0120384	1019.82
916203	0.0120482	1039.1
1491366	0.0120482	1426.72
984903	0.0120482	786.824
891519	0.0120482	1088.24
550575	0.0120482	1029.78
13107	0.0120579	1068.93
1023301	0.0120579	323.206
721671	0.0120579	283.954
1991548	0.0120579	1042.9
3069086	0.0120677	1022.41
82386	0.0120677	948.154
838614	0.0120677	398.07
1216106	0.0120774	491.804
865352	0.0120774	1222.66
1379406	0.0120774	559.77
2218288	0.0120774	620.003
3411591	0.0120774	322.17
140241	0.0120872	354.823
1915545	0.0120872	1030.19
672569	0.0120872	950.711
1217064	0.0120969	364.15
66478	0.0120969	1698.51
1354948	0.0120969	1336.42
1818514	0.0120969	355.194
1401328	0.0120969	1440.25
1416276	0.0120969	322.17
1069131	0.0121067	1144.03
865445	0.0121067	864.723
1615123	0.0121067	1409.15
480046	0.0121164	384.265
1536957	0.0121164	909.962
800320	0.0121164	664.874
1778850	0.0121164	383.503
1760572	0.0121164	420.301
1092918	0.0121164	483.579
1679156	0.0121164	1078.93
217395	0.0121262	253.221
250292	0.0121262	1800.66
974053	0.0121262	865.133
1746690	0.0121262	935.302
931946	0.0121359	749.941
1109323	0.0121359	795.751
1300194	0.0121359	719.39
1142741	0.0121359	834.68
651335	0.0121359	357.756
1307759	0.0121554	997.178
1138930	0.0121554	522.547
1980717	0.0121554	973.492
454374	0.0121554	942.263
349385	0.0121554	1185.08
1204707	0.0121652	991.304
495481	0.0121652	393.673
139972	0.0121652	2138.37
1352814	0.0121652	950.331
504586	0.0121652	470.912
1140431	0.0121652	957.497
1950021	0.0121652	663.679
205673	0.0121749	156.563
998700	0.0121749	260.398
606003	0.0121749	418.397
2054838	0.0121749	1102.06
1612746	0.0121749	236.457
1759417	0.0121847	1321.06
592403	0.0121847	252.231
1337295	0.0121847	392.657
807992	0.0121847	489.289
3478268	0.0121944	1344.49
1757143	0.0121944	1050.85
176751	0.0121944	1497.21
1134196	0.0121944	936.774
402411	0.0121944	583.109
349169	0.0122042	436.084
2115098	0.0122042	457.562
1378464	0.0122042	609.179
1376794	0.0122042	952.966
2593333	0.0122139	814.261
1203832	0.0122139	486.75
1664852	0.0122139	1032.83
1802758	0.0122139	1148.92
1530065	0.0122139	1032.21
1951210	0.0122236	963.51
1104700	0.0122236	717.651
9000	0.0122236	443.676
1355570	0.0122236	942.475
393117	0.0122236	1210.21
714467	0.0122236	1118.31
831400	0.0122334	749.437
[truncated: 56,542 more rows]
