# Supplementary material for: Light-microscopy-based connectomic reconstruction of mammalian brain tissue
Source: Nature. 2025 May 7;642(8067):398–410. doi: 10.1038/s41586-025-08985-1 (PMC12158774; doi:10.1038/s41586-025-08985-1)
Supplement: Supplementary file 10 — Source Data Fig. 3 [file 41586_2025_8985_MOESM10_ESM.xlsx]

## Sheet: Fig. 3b
Replicate 1	Replicate 2	Replicate 3					Replicate 1	Replicate 2	Replicate 3
Distance (nm)	Distance (nm)	Distance (nm)				mean	154.564	141.071	160.025
185.557	135.816	151.619				s.d.	16.7764	15.1814	19.4849
157.448	130.181	126.943
182.513	145.143	146.762
156.218	134.067	183.42
136.01	128.886	183.808
165.997	160.104	144.236
172.733	141.386	185.557
161.593	149.029	157.448
139.767	135.622	210.751
152.785	165.997	166.839
152.526	129.728	151.684
130.958	155.376	159.003
143.588	164.184	127.332
126.943	156.218	155.764
149.352	132.772	173.316
154.339	159.521	172.733
154.339	125.259	155.7
179.598	139.896	149.417
176.036	109.715	193.588
149.029	116.451	129.728
154.339	148.446	132.513
145.143	139.767	158.808
144.56		154.404
151.36		157.448
149.029		131.347
171.438		157.124
164.119		162.565
141.904		165.933
141.904		150.648
162.5		149.611
176.036		185.557
156.282		182.383
125		148.51
173.834		164.054
160.104		128.886
144.56		173.316
123.575		157.448
148.769		154.404
129.987		187.824
153.238		185.557
192.098		155.117
		140.803
		171.179
Mean	153.979
s.d.	18.8465

## Sheet: Fig. 3e
Volume 1	Volume 2	Volume 3					Volume 1	Volume 2	Volume 3
Distance (nm)	Distance (nm)	Distance (nm)				mean (nm)	16.824	16.5146	15.4983
20.2537	12.8634	7.43926				s.d. (nm)	4.43389	4.8913	4.51412
21.2323	19.0349	17.8281
18.1505	19.6288	17.506
15.5232	22.3002	14.1825
16.9649	20.7474	13.2934
19.3388	20.954	20.7648
14.4535	17.0152	13.1061
19.8679	14.8093	18.6599
18.6363	19.4777	15.9651
13.4994	20.8049	13.4546
14.9258	22.8063	6.36597
23.4787	17.2294	11.1118
26.3568	14.7269	19.8959
19.7518	13.0976	17.598
16.324	26.4727	22.9848
13.1549	22.5965	18.0238
23.4143	12.7666	23.1672
17.38	14.5224	14.9381
20.7793	12.1695	22.6975
11.6907	14.087	18.0838	Count:	185
13.9863	19.0608	12.1226
14.7943	10.2591	12.0246
15.4674	24.0247	20.9908
24.8327	16.5313	17.3005
15.3104	19.1688	13.7914
19.6155	14.0889	12.7711
12.0575	16.555	11.5167
14.2201	17.2662	6.61977
12.3358	12.1009	15.2989
11.6469	24.894	11.827
23.7333	15.777	12.4288
16.7591	15.5495	11.6564
15.6948	15.6363	8.12528
14.3742	17.5459	24.3491
12.0042	14.3302	16.3409
8.83642	14.2605	23.8315
24.7851	19.8064	15.6847
16.5648	7.85956	9.96362
18.8748	13.968	12.3068
12.4717	13.1076	12.0571
18.9374	18.2484	17.873
16.7921	8.10905	17.873
24.5432	34.8612	6.62737
24.6274	21.8242	18.3712
15.2086	15.5867	19.634
14.9045	13.8268	15.3907
11.0629	12.203	16.2231
17.4282	7.80687	17.2414
16.7955	17.3513	12.6998
19.1752	13.0375	12.7043
14.171	18.793	17.1865
11.8495	13.7841	18.3621
18.8506	20.9325	17.3396
16.7568	12.4166	13.7096
7.71021	16.8986	23.0962
12.5809	8.01534
16.8741	11.04
31.6505	18.6633
17.6698	13.9885
11.3282	13.587
20.9716
10.6621
16.6626
15.3436
17.0651
13.4469
16.7501
15.3097
12.7391
16.2727
mean	16.3295
s.d.	4.61896
Mean	#REF!
s.d.	#REF!
