# Supplementary material for: Light-microscopy-based connectomic reconstruction of mammalian brain tissue
Source: Nature. 2025 May 7;642(8067):398–410. doi: 10.1038/s41586-025-08985-1 (PMC12158774; doi:10.1038/s41586-025-08985-1)
Supplement: Supplementary file 11 — Source Data Fig. 4 [file 41586_2025_8985_MOESM11_ESM.xlsx]

## Sheet: Fig. 4b,c,d,e,f
Figure panel																			4b	4b	4b	4c	4c	4c	4f	4f	4d	4d	4d	4d			4e	4e
	Name	length [um]	n(spine-heads)	n(spine-heads (Shk2+/PSD+))	n(spine-heads (PSD+)	n(spine-necks(Shk2+))	n(spine-necks(Geph+))	n(IF+ neck synapses)	n(spine-heads (Geph+)/PSD-)	n(spine-heads (with double innervation (Shank2+/Geph+))	n(spine-heads (PSD+/Shank2-))	n(IF+ spine head synapses)	n(shaft synapses)	n(shaft synapses (shank2+))	n(shaft synapses (shank2+)/PSD+)	n(shaft synapses(Geph+))	n(shaft synapses (Geph+)/PSD+)	total_synapse_IF+_based	synapse_IF+/um	synapse-Shank2+/um	synpase-Geph+/um	Fraction_IF+_synapses_onto_spine_head	Fraction_IF+_synapses_onto_spine_neck	Fraction_IF+_synapses_onto_shaft	Fraction_Excitatory_Input_Shank2+_Synapses	Fraction_Inhibitory_Input_Geph+_Synapses	Fraction(Spine head_Shank2+))	Fraction(Spine head_Geph+))	Fraction(Spine head_shank2+/Geph+)	Fraction(Spine head_negative)	Fraction(Spine neck_Geph+)	Fraction(Spine neck_Shank2+)	Fraction(Shaft_Geph+)	Fraction(Shaft_Shank2+)
Volume 1	Dendrite_01	10.8938	26	25	25	0	0	0	0	1	0	27	2	0	0	2	0	29	2.66207	2.38668	0.275386	93.1034	0	6.89655	89.6552	10.3448	96.1538	0	3.84615	0			100	0
	Dendrite_02	11.4054	47	45	45	0	1	1	0	2	0	49	2	0	0	2	0	52	4.55923	4.12084	0.438387	94.2308	1.92308	3.84615	90.3846	9.61538	95.7447	0	4.25532	0	100	0	100	0
	Dendrite_03	10.7513	16	15	15	0	0	0	1	0	0	16	3	0	0	3	0	19	1.76723	1.39518	0.372048	84.2105	0	15.7895	78.9474	21.0526	93.75	6.25	0	0			100	0
	Dendrite_04	11.114	18	18	18	0	1	1	0	0	0	18	2	0	0	2	0	21	1.88951	1.61958	0.26993	85.7143	4.7619	9.52381	85.7143	14.2857	100	0	0	0	100	0	100	0
	Dendrite_05	11.4702	54	54	54	1	0	1	0	0	0	54	5	0	0	5	0	60	5.23094	4.79503	0.435912	90	1.66667	8.33333	91.6667	8.33333	100	0	0	0	0	100	100	0
Volume 2	Dendrite_01	11.1917	33	31	33	1	0	1	0	0	2	31	0	0	0	0	0	32	2.85926	2.85926	0	96.875	3.125	0	100	0	93.9394	0	0	6.06061	0	100	no shaft synapses	no shaft synapses
	Dendrite_02	11.3342	20	20	20	0	0	0	0	0	0	20	1	0	0	1	0	21	1.8528	1.76457	0.0882286	95.2381	0	4.7619	95.2381	4.7619	100	0	0	0			100	0
	Dendrite_03	11.1464	36	34	36	0	0	0	0	0	2	34	0	0	0	0	0	34	3.05032	3.05032	0	100	0	0	100	0	94.4444	0	0	5.55556			no shaft synapses	no shaft synapses
	Dendrite_04	11.1658	12	11	12	0	1	1	0	0	1	11	4	1	1	3	0	16	1.43295	1.07471	0.358237	68.75	6.25	25	75	25	91.6667	0	0	8.33333	100	0	75	25
	Dendrite_05	10.829	30	28	28	0	0	0	0	2	0	32	3	1	1	2	0	35	3.23206	2.86268	0.369378	91.4286	0	8.57143	88.5714	11.4286	93.3333	0	6.66667	0			66.6667	33.3333
	Dendrite_06	11.6775	30	28	29	0	0	0	0	1	1	30	2	0	0	2	0	32	2.74032	2.48342	0.256905	93.75	0	6.25	90.625	9.375	93.3333	0	3.33333	3.33333			100	0
	Sum:	122.979	322												Remark: all PSD+ shaft synapses were also Shk2+ (columns O and P equal)			351	2.85414
Mean																			2.84424	2.58293	0.260401	90.3001	1.61151	8.08842	89.6184	10.3816	95.6696	0.568182	1.64559	2.11662			93.5185	6.48148
s.d.																			1.17986	1.13856	0.161859	8.48996	2.22291	7.158	7.72554	7.72554	3.02682	1.88445	2.42216	3.14436			13.0289	13.0289
	n: number
	Shk2+: positive for Shank2 immunolabeling
	Geph+: positive for Gephyrin immunolabeling
	PSD+: postsynaptic density in structural channel
	PSD-: no postsynaptic denisty in structural channel
	IF+: immunofluorescence positive, i.e. for Shank2 or Gephyrin
	number of spines stated in main text: n(spine-heads)

## Sheet: Fig. 4h,i
Figure								4h	4h			4i		4h
Name	length [um]	n(spine)	n(spine(Shk2+))	n(spine(Geph+))	n(shaft)	n(shaft(shank2+))	n(shaft(Geph+))	spine/um	shaft/um	spine traced	spine not-traced	spine traced [%]	nSynapses	Synapse/um
Axon_01_spine/PSD+/Shank2+	77.7202	6	6		2	2	0	0.0772	0.0257333	5	1	83.3333	8	0.102933
Axon_04_spine/PSD+/Shank2+	48.465	14	14		0	0	0	0.288868	0	14	0	100	14	0.288868
Axon_05_spine/PSD+/Shank2+	47.3316	4	4		1	1	0	0.0845101	0.0211275	4	0	100	5	0.105638
Axon_06_spine/PSD+/Shank2+	23.3679	7	7		0	0	0	0.299557	0	7	0	100	7	0.299557
Axon_07_spine/PSD+/Shank2+	24.6373	5	5		0	0	0	0.202944	0	5	0	100	5	0.202944
Axon_08_spine/PSD+/Shank2+	33.2837	5	5		0	0	0	0.150224	0	5	0	100	5	0.150224
Axon_09_spine/PSD+/Shank2+	155.44	7	7		7	5	0	0.0450333	0.0450333	7	0	100	14	0.0900667
Axon_10_spine/PSD+/Shank2+	48.2448	7	7		1	1	0	0.145093	0.0207276	7	0	100	8	0.165821
Axon_11_spine/PSD+/Shank2+	42.7267	7	7		0	0	0	0.163832	0	7	0	100	7	0.163832
Axon_01_spine/PSD+/Shank2+	27.772	4	4		0	0	0	0.14403	0	4	0	100	4	0.14403
Axon_02_spine/PSD+/Shank2+	24.9028	2	2		0	0	0	0.0803121	0	2	0	100	2	0.0803121
Axon_03_spine/PSD+/Shank2+	47.3381	7	7		0	0	0	0.147872	0	7	0	100	7	0.147872
Axon_04_spine/PSD+/Shank2+	41.0298	8	8		0	0	0	0.19498	0	8	0	100	8	0.19498
Axon_05_spine/PSD+/Shank2+	46.807	4	4		0	0	0	0.0854573	0	4	0	100	4	0.0854573
Axon_06_spine/PSD+/Shank2+	90.6736	14	14		0	0	0	0.1544	0	14	0	100	14	0.1544
Axon_07_spine/PSD+/Shank2+	116.58	12	12		0	0	0	0.102933	0	10	2	83.3333	12	0.102933
Axon_08_spine/PSD+/Shank2+	27.6231	4	4		0	0	0	0.144807	0	4	0	100	4	0.144807
Axon_09_spine/PSD+/Shank2+	33.4974	9	9		0	0	0	0.268677	0	7	2	77.7778	9	0.268677
Axon_10_spine/PSD+/Shank2+	32.0984	2	2		1	1	0	0.0623083	0.0311542	2	0	100	3	0.0934625
										Sum: 123	Sum: 5
Mean								0.149634	0.00756716	0.960938		97.076		0.157201
s.d.								0.0746829	0.013842			7.01957		0.0676241
	Sum	Sum										average and s.d. over indiviudal axons
	989.54	128

## Sheet: Fig. 4k
					axonal output of AIS seeded axons onto dendrites				Panel 4k
	AIS length [um]	n(shaft(Geph+))	synapses/um AIS length	AIS seeded axons	length [um]	n spine	n shaft	nSynapse	Shaft Fraction
AIS 1	44.728	4	0.0894295	Axon 1	15.2785	0	5	5	100
AIS 1	44.728			Axon 2	13.886	0	3	3	100
AIS 1	44.728			Axon 3	28.1606	0	1	1	100			Remark: axon not included due to output synapse number below 3
AIS 1	44.728			Axon 4	84.1969	1	6	7	85.7143
AIS 2	44.3199	12	0.270758	Axon 5	28.1541	0	2	2	100			Remark: axon not included due to output synapse number below 3
AIS 2	44.3199			Axon 6	77.7202	0	7	7	100
AIS 2	44.3199			Axon 7	26.5155	1	1	2	50			Remark: axon not included due to output synapse number below 3
AIS 2	44.3199			Axon 8	28.6334	1	2	3	66.6667
AIS 2	44.3199			Axon 9	25.4016	0	1	1	100			Remark: axon not included due to output synapse number below 3
AIS 2	44.3199			Axon 10	17.8303	0	3	3	100
AIS 2	44.3199			Axon 11	18.8342	0	8	8	100
AIS 3	42.2539	16	0.378663	Axon 12	60.8225	1	7	8	87.5
								Sum: 44
Mean	43.7673		0.246284						92.4851
s.d.	1.32641		0.146162						12.0692
