# Supplementary material for: Light-microscopy-based connectomic reconstruction of mammalian brain tissue
Source: Nature. 2025 May 7;642(8067):398–410. doi: 10.1038/s41586-025-08985-1 (PMC12158774; doi:10.1038/s41586-025-08985-1)
Supplement: Supplementary file 12 — Source Data Fig. 5 [file 41586_2025_8985_MOESM12_ESM.xlsx]

## Sheet: Fig. 5f
Code Nr.	Nr.	Pyramidal cells	length [um]		Code Nr.	Nr.	Interneurons	length [um]		CodeNr.	Nr.	Glia cells	length [um]
PC_1	1	9094.51	5.89022		bipolar IN_1	1	9426.79	6.10544		Glia_1	1	11270.3	7.29943
PC_2	2	8092.25	5.24109		IN_2	2	13156	8.52073		Glia_2	2	8899.69	5.76405
PC_3	3	9539.57	6.17848		IN_6	3	15925.3	10.3143		Glia_3	3	8411.39	5.44779
PC_4	4	8226.17	5.32783		IN_3	4	19432.9	12.5861		Glia_6	4	4058.36	2.62847
PC_5	5	11232.6	7.27497		IN_4	5	21784.6	14.1092		Glia_7	5	12196.3	7.89916
PC_6	6	9065.43	5.87139		bipolar IN_2	6	8701.32	5.63557
PC_7	7	9620.44	6.23086		IN_5	7	11119.6	7.2018
PC_8	8	9073.04	5.87632		IN_6	8	7050.32	4.56627
PC_9	9	12924	8.37046		IN_7	9	14352.2	9.29544		Mean			5.80778
PC_10	10	9660.58	6.25685							s.d.			2.05173
PC_11	11	9390.93	6.08221		Mean			8.70387
PC_12	12	9540	6.17876		s.d.			3.21731
PC_13	13	13480.3	8.73074
PC_14	14	12426.4	8.04817
PC_15	15	9447.27	6.1187		Total Cells	78
PC_16	16	13817.9	8.94942		Total neurons	73
PC_17	17	13756.7	8.90977		PCs	64	87.6712
PC_18	18	10647.3	6.89592		INs	9	12.3288
PC_19	19	10629.1	6.88415		Glia	5	6.41026
PC_20	20	9898.19	6.41075
PC_21	21	10482.2	6.78899
PC_22	22	9573.87	6.2007
PC_23	23	9786.88	6.33865
PC_24	24	13005.4	8.42318
PC_25	25	9508.77	6.15853
PC_26	26	9563.13	6.19374
PC_27	27	7877	5.10168
PC_28	28	8601.69	5.57104
PC_30	29	10190.5	6.60008
PC_31	30	11836.8	7.66633
PC_32	31	12035.6	7.7951
PC_33	32	11247.4	7.28459
PC_34	33	8185	5.30117
PC_35	34	8986.2	5.82008
PC_36	35	12289.2	7.95931
PC_37	36	9267	6.00194
PC_38	37	9124.68	5.90977
PC_39	38	10935.3	7.08246
PC_41	39	12398.5	8.03014
PC_53	40	8104.19	5.24883
PC_43	41	10168.7	6.58595
PC_44	42	10270.5	6.65186
PC_45	43	11669.6	7.55802
PC_46	44	12156.7	7.87354
PC_47	45	11215.4	7.26388
PC_48	46	9108.72	5.89943
PC_49	47	10246.5	6.63636
PC_50	48	12772.5	8.27232
PC_51	49	9602.76	6.2194
PC-52	50	11921.2	7.72096
PC_53	51	9884.62	6.40195
PC_54	52	12618.4	8.17251
PC_55	53	10533.2	6.82201
PC_56	54	11163.3	7.23011
PC-57	55	9004.13	5.83169
PC_58	56	12599.8	8.16052
PC_59	57	8681.31	5.62261
PC_60	58	10438.7	6.76085
PC_61	59	13576.8	8.79327
PC_62	60	11927	7.72477
PC_63	61	12974.8	8.40339
PC_64	62	11449.9	7.41574
PC_67	63	10985.4	7.11491
PC_68	64	13265.8	8.59182
Mean			6.88955
s.d.			1.05622

## Sheet: Fig. 5g
	Mutant	Wildtype
	Cilial length (µm)
	10.3433	12.7137
	8.95725	8.03756
	11.5803	14.8446
	10.9585	8.97021
	13.3938	12.0078
	9.61788	10.8873
	10.6282	10.3886
	13.057	15.9391
	10.6606	8.1671
	10.7319	9.09974
	11.8329	8.20596
	10.0972	9.25518
	9.89637	9.97409
	11.7034	11.9236
	10.2073	9.38472
	4.50777	13.4715
	12.7461	10.0907
	11.9495	10.1101
	12.8821	8.87953
	9.07383	8.97668
	9.39767	9.60492
	9.6956	9.7215
	11.3925	9.65674
	10.2526	10.2979
	10.4728	10.3368
	9.09974	8.82772
	9.79922	9.09974
	9.03497	10.3821
	10.5894	11.237
	9.43653	9.48834
	11.8977	12.364
	12.4676	8.6658
	10	11.3925
	9.62435	10.3433
	9.67617	9.4171
	9.94819	10.4987
	9.41062	12.1438
	10.6995	8.99611
	10.272	9.22927
	9.43005	7.5842
	10.6865	10.1101
	11.5868	9.10622
	13.2448	10.7902
	8.84715	8.6658
	12.6813	10.8484
	10.4663	9.02202
	9.43653	9.22927
	8.20596	11.9171
	12.2345	10.6412
	9.98057	11.8653
	8.52979	11.3212
	8.09585	10.3692
	10.9067	8.68523
	9.30052	10.1425
	9.15155	10.8355
	9.48834	8.84067
	10.8679	11.9301
	11.0104	11.3601
	10.4728	7.89508
	12.0855	10.8031
	10.1166	11.6256
	9.9158	11.0816
	10.7772	10.149
	9.70855	11.4313
	10.3044	11.6969
	10.6347	7.90155
	10.8549	8.71114
	13.0959	12.5065
	13.8536	11.794
	9.63731	11.114
	11.0687	10.5311
	8.95078	9.71503
	7.86917	11.25
	9.54663	11.9171
	11.8523	11.1334
	5.71891	7.37694
	11.658	10.7642
	11.6321	10.978
	11.8523
	14.3782
Mean	10.4766	10.3419
s.d.	1.63272	1.57183

## Sheet: Fig. 5i
	Distance microtubule dublets (nm)	Diameter (nm)
	73.4456	246.244
	76.101	240.285
	61.9819	234.003
	61.1399	264.119
	74.2228	232.189
	66.4508	233.744
	66.9689	210.622
	72.8627	200.972
	70.013	240.026
	71.5026	199.482
	57.7073	203.433
	68.7176	179.275
	55.1813	169.236
	76.6192	182.707
	76.8782	200.13
	67.1632	179.016
	59.8446	186.852
	55.6995	187.953
	55.3756	175.777
	70.9197	179.275
	48.3808	182.254
	56.4119	168.005
	55.4404	170.855
	55.5699	195.337
	68.4585	174.676
	61.8523	234.391
	51.6839	211.982
	57.9663	195.92
	54.8575	227.915
	66.7098	208.484
	56.8005	208.29
	54.5984	235.492
	62.8238	221.308
	49.8057	244.883
	50.2591	227.137
	63.9896	222.345
	60.2332	216.192
	66.9041	218.588
	83.6788	212.694
	67.6813	226.166
	57.1891	215.091
	81.4119	213.99
	52.0725	283.29
	75.3886	250.972
	80.1813	253.886
	67.1632	207.124
	50.7772	186.205
	56.3472	193.523
	57.7073	228.756
	55.2461	248.964
	58.2254	236.982
	66.7746	252.008
	49.6762
	55.3109
Mean	62.8958	213.828
s.d.	9.13728	27.4441

## Sheet: Fig. 5m
			dimensions of the imaging volume (um)			n_CnX43	n_Gephyrin	volume dimensions (um)				CnX43	Geph
Area	Volume	pixel size (nm)	x	y	z			x	y	z	um^3	per um3
Cortex	Volume 1	150x150x400	307.2	307.2	248	213	262	19.8964	19.8964	16.0622	6358.46	0.0334987	0.0412049
Cortex	Volume 2		307.2	307.2	200	305	186	19.8964	19.8964	12.9534	5127.79	0.0594798	0.0362729
CA1	Volume 3		307.2	307.2	78.8	107	53	19.8964	19.8964	5.10363	2020.35	0.0529611	0.0262331
CA1	Volume 4		307.2	307.2	102.8	180	133	19.8964	19.8964	6.65803	2635.69	0.0682934	0.0504612
Mean												0.0535582	0.038543
s.d.												0.0147754	0.0100965
						n: number
